# Supplementary material for: Croatian Native Grapevine Varieties’ VOCs Responses upon Plasmopara viticola Inoculation
Source: Plants (Basel). 2023 Jan 15;12(2):404. doi: 10.3390/plants12020404 (PMC9863345; doi:10.3390/plants12020404)
Supplement: Supplementary file 1 [file plants-12-00404-s001.zip]

Archive with 4 entries (4 files):
- Table S1_Retention indices.xlsx
- Table S2_ANOVA_Interactions.xlsx
- Table S3_ANOVA_Term_Treatment_OIV class.xlsx
- Table S4_Correlations.xlsx
