# Supplementary material for: Croatian Native Grapevine Varieties’ VOCs Responses upon Plasmopara viticola Inoculation
Source: Plants (Basel). 2023 Jan 15;12(2):404. doi: 10.3390/plants12020404 (PMC9863345; doi:10.3390/plants12020404)
Supplement: Supplementary file 1 [file plants-12-00404-s001.zip › Table S1_Retention indices.xlsx]

## Sheet: Sheet1
Table S1 - Retention time and retention indices calculated and obtained from the literature
Compound	RT/min	RI (cal)*	RI (lit)**
2-Hexenoic acid	71.254	1973	1933-2002
(E)-3-Hexenoic acid	70.422	1957	1929-1957
Benzoic acid	92.923	2428	2387-2444
Heptanoic acid	70.37	1956	1916-1993
2-Ethyl-hexanoic acid	70.153	1951	1910-1969
Decanoic acid	85.42	2257	2227-2316
Nonanoic acid	80.73	2153	2110-2196
Octanoic acid	75.56	2057	2013-2091
Pentanoic acid	58.976	1744	1685-1780
1-Heptanol	41.787	1456	1419-1467
1-Hexanol	35.063	1352	1316-1377
2-Ethyl-1-hexanol	43.86	1488	1441-1502
1-Nonanol	54.3	1662	1624-1674
1-Octanol	48.209	1556	1519-1574
1-Octen-3-ol	41.488	1451	1411-1465
(E)-2-Hexen-1-ol	39.284	1417	1380-1441
2-Ethyl-2-hexen-1-ol	47.79	1549	1518
1-Butoxy-2-propanol	35.847	1364	1364
1-Methoxy-2-propanol	19.84	1122	1117-1160
3-Hexen-1-ol	35.829	1364	1344-1399
(E)-3-Nonen-1-ol	55.66	1685	1682-1693
3,7-Dimethyl-3-octanol	40.16	1430	1414-1420
2,4-Dimethyl-3-pentanol	22.174	1156	1157-1187
6-Methyl-5-hepten-2-ol	42.21	1462	1446-1468
α,α-Dimethylbenzyl alcohol	60.1	1763	1759-1779
Benzyl alcohol	66.727	1885	1821-1905
Eugenol	81.142	2162	2100-2198
Phenylethyl alcohol	68.52	1919	1859-1944
(E,E)-2,4-Heptadienal	42.954	1474	1455-1514
(E,E)-2,4-Hexadienal	39.2	1415	1371-1438
(E,Z)-2,6-Nonadienal	50.334	1593	1555-1601
2-Hexenal	26.367	1221	1196-1238
(E)-2-Nonenal	47.239	1539	1509-1569
(E)-2-Octenal	40.512	1436	1407-1463
(E,E)-3,5-Octadien-2-one	46.311	1523	1516-1569
4-Pentenal	20.435	1128	1123
6-Methyl-5-hepten-2-one	34.366	1342	1317-1357
Acetophenone	54.29	1661	1609-1669
Benzaldehyde	46.749	1531	1481-1555
2,5-Dimethyl-benzaldehyde	55.632	1685	1683-1705
4-Ethyl-benzaldehyde	57.701	1721	1719-1730
Benzeneacetaldehyde	54	1656	1529-1650
Heptanal	24.01	1185	1163-1208
Hexanal	17.354	1076	1056-1106
Nonanal	38.114	1398	1370-1414
Octanal	31.084	1292	1267-1312
Hexyl acetate	29.79	1273	1262-1305
Phenylmethyl acetate	58.63	1737	1688-1771
Ethyl benzoate	55.13	1676	1641-1683
(E)-3-Hexenyl butanoate	42.26	1463	1431-1454
(E)-2-Hexenyl benzoate	52.55	1631	2081-2127
Phenylmethyl formate	56.37	1698	1671-1687
Ethyl octanoate	40.645	1438	1414-1458
(Z)-2-Hexenyl acetate	34.05	1337	1319-1327
4-Hexenyl acetate	32.86	1319	1326
Methyl salicylate	61.47	1787	1715-1813
ß-Cyclocitral	52.368	1628	1548-1638
(Z)-Linalool oxide	40.88	1442	1409-1480
(E)-Linalool oxide	42.72	1470	1432-1490
Citronellol	60.29	1766	1755-1782
Eucalyptol	25.05	1201	1186-1223
Geraniol	64.7	1845	1797-1879
Geranyl vinyl ether	53.51	1648	1476-1519
Menthol	53.11	1641	1619-1642
Limonene	24.72	1196	1180-1217
Linalool	47.651	1547	1507-1564
Neral	56.834	1706	1641-1706
p-Cymene	29.734	1272	1246-1291
α-Terpineol	56.52	1700	1650-1739
ß-Myrcene	22.47	1161	1137-1173
ß-Ocimene	28.013	1246	1211-1251
Geranylacetone	65.32	1858	1811-1865
Nerol	62.25	1801	1760-1816
Caryophyllene	50.742	1601	1570-1685
Caryophyllene oxide	68.96	1926	1963-2014
(Z)-ß-Farnesene	53.565	1649	1643-1684
Copaene	44.178	1493	1462-1522
Humulene	55.016	1674	1637-1689
Ylangene	43.603	1484	1459-1500
α-Farnesene	59.507	1753	1714-1763
α-Muurolene	56.07	1693	1684-1750
ß-Guaiene	57.37	1715	1648-1702
γ-Muurolene	54.47	1666	1655-1714
(E)-ß-Ionone	69.84	1945	1892-1958
5-Ethyl-2(5H)-furanone	59.14	1746	1700-1755
Dihydroactinidiolide	89.18	2343	2280-2359
*RI (cal) - retention index calculated; **RI (lit) - retention index obtained from the literature

## Sheet: Nevažeća
Supplementary table 1. Retention time and retention indices calculated and obtained from the literature
Compound	RT/min	RI (cal)*	RI (lit)**
2-Hexenoic acid	71.254	1973	1933-2002
(E)-3-Hexenoic acid	70.422	1957	1929-1957
Benzoic acid	92.923	2428	2387-2444
Heptanoic acid	70.37	1956	1916-1993
2-Ethyl-hexanoic acid	70.153	1951	1910-1969
Decanoic acid	85.42	2257	2227-2316
Nonanoic acid	80.73	2153	2110-2196
Octanoic acid	75.56	2057	2013-2091
Pentanoic acid	58.976	1744	1685-1780
1,7-Octanediol, 3,7-dimethyl-	42.52	1467	1330
3-Methoxy-1-butanol	36.03	1367	782-814?
1-Heptanol	41.787	1456	1419-1467
1-Hexanol	35.063	1352	1316-1377
2-Ethyl-1-hexanol	43.86	1488	1441-1502
1-Nonanol	54.3	1662	1624-1674
1-Octanol	48.209	1556	1519-1574
1-Octen-3-ol	41.488	1451	1411-1465
(Z)-2-Hexen-1-ol	39.284	1417	1380-1441
2-Ethyl-2-hexen-1-ol	47.79	1549	1518
(E)-2-Nonen-1-ol	38.42	1403	1668-1722
1-Butoxy-2-propanol	35.847	1364	1364
1-Methoxy-2-propanol	19.84	1122	1117-1160
3-Hexen-1-ol	35.829	1364	1344-1399
(E)-3-Nonen-1-ol	55.66	1685	1682-1693
3,7-Dimethyl-3-octanol	40.16	1430	1414-1420
2,4-Dimethyl-3-pentanol	22.174	1156	1157-1187
6-Methyl-5-hepten-2-ol	42.21	1462	1446-1468
α,α-Dimethylbenzyl alcohol	60.1	1763	1759-1779
Benzyl alcohol	66.727	1885	1821-1905
Eugenol	81.142	2162	2100-2198
Phenylethyl alcohol	68.52	1919	1859-1944
(E,E)-2,4-Heptadienal	42.954	1474	1455-1514
(E,E)-2,4-Hexadienal	39.2	1415	1371-1438
(E,Z)-2,6-Nonadienal	50.334	1593	1555-1601
2-Hexenal	26.367	1221	1196-1238
(E)-2-Nonenal	47.239	1539	1509-1569
(E)-2-Octenal	40.512	1436	1407-1463
(E,E)-3,5-Octadien-2-one	46.311	1523	1516-1569
4-Pentenal	20.435	1128	1123
6-Methyl-5-hepten-2-one	34.366	1342	1317-1357
Acetophenone	54.29	1661	1609-1669
Benzaldehyde	46.749	1531	1481-1555
2,5-Dimethyl-benzaldehyde	55.632	1685	1683-1705
4-Ethyl-benzaldehyde	57.701	1721	1719-1730
Benzeneacetaldehyde	54	1656	1529-1650
2,2,6-Trimethyl-cyclohexanone	52.26	1626	1303-1320
4-Hydroxy-4-methyl-cyclohexanone	50.97	1604	1339-1380
Heptanal	24.01	1185	1163-1208
Hexanal	17.354	1076	1056-1106
Nonanal	38.114	1398	1370-1414
Octanal	31.084	1292	1267-1312
Hexyl acetate	29.79	1273	1262-1305
Phenylmethyl acetate	58.63	1737	1688-1771
Ethyl benzoate	55.13	1676	1641-1683
(E)-3-Hexenyl butanoate	42.26	1463	1431-1454
(E)-2-Hexenyl benzoate	52.55	1631	2081-2127
Phenylmethyl formate	56.37	1698	1671-1687
Ethyl octanoate	40.645	1438	1414-1458
(Z)-2-Hexenyl acetate	34.05	1337	1319-1327
4-Hexenyl acetate	32.86	1319	1326
Methyl salicylate	61.47	1787	1715-1813
ß-Cyclocitral	52.368	1628	1548-1638
(Z)-Linalool oxide	40.88	1442	1409-1480
(E)-Linalool oxide	42.72	1470	1432-1490
Citronellol	60.29	1766	1755-1782
Eucalyptol	25.05	1201	1186-1223
Geraniol	64.7	1845	1797-1879
Geranyl vinyl ether	53.51	1648	1476-1519
Menthol	53.11	1641	1619-1642
Limonene	24.72	1196	1180-1217
Linalool	47.651	1547	1507-1564
Neral	56.834	1706	1641-1706
p-Cymene	29.734	1272	1246-1291
Verbenol	55.89	1689	1665-1685
α-Terpineol	56.52	1700	1650-1739
ß-Myrcene	22.47	1161	1137-1173
ß-Ocimene	28.013	1246	1211-1251
Geranylacetone	65.32	1858	1811-1865
Nerol	62.25	1801	1760-1816
Caryophyllene oxide	68.96	1926	1963-2014
(Z)-ß-Farnesene	53.565	1649	1643-1684
Copaene	44.178	1493	1462-1522
Humulene	55.016	1674	1637-1689
Ylangene	43.603	1484	1459-1500
α-Farnesene	59.507	1753	1714-1763
α-Muurolene	56.07	1693	1684-1750
ß-Guaiene	57.37	1715	1648-1702
γ-Muurolene	54.47	1666	1655-1714
(E)-ß-Ionone	69.84	1945	1892-1958
α-Ionone	72.48	1997	1805-1866
5-Ethyl-2(5H)-furanone	59.14	1746	1700-1755
Dihydroactinidiolide	89.18	2343	2280-2359
*RI (cal) - retention index calculated; **RI (lit) - retention index obtained from the literature
