# Supplementary material for: Croatian Native Grapevine Varieties’ VOCs Responses upon Plasmopara viticola Inoculation
Source: Plants (Basel). 2023 Jan 15;12(2):404. doi: 10.3390/plants12020404 (PMC9863345; doi:10.3390/plants12020404)
Supplement: Supplementary file 1 [file plants-12-00404-s001.zip › Table S2_ANOVA_Interactions.xlsx]

## Sheet: List1
Table S2 - Factorial ANOVA was performed to test the interaction of Term of sampling (including T0 (before inoculation)), Treatment and OIV class based on the absolute peak area of volatile organic compounds in the leaves of 17 genotypes. The differences between the means (the interaction of Term of sampling, Treatment and OIV class) were evaluated by Duncan’s multiple range test at a confidence …
	Acids									Alcohols																			Carbonyls																		Esters
Term*Treatment*OIV class	2-Hexenoic acid	(E)-3-Hexenoic acid	Benzoic acid	Heptanoic acid	2-Ethyl-hexanoic acid	Decanoic acid	Nonanoic acid	Octanoic acid	Pentanoic acid	1-Heptanol	1-Hexanol	2-Ethyl-1-hexanol	1-Nonanol	1-Octanol	1-Octen-3-ol	(E)-2-Hexen-1-ol	2-Ethyl-2-hexen-1-ol	1-Butoxy-2-propanol	1-Methoxy-2-propanol	3-Hexen-1-ol	(E)-3-Nonen-1-ol	3,7-Dimethyl-3-octanol	2,4-Dimethyl-3-pentanol	6-Methyl-5-hepten-2-ol	α,α-Dimethylbenzyl alcohol	Benzyl alcohol	Eugenol	Phenylethyl alcohol	(E,E)-2,4-Heptadienal	(E,E)-2,4-Hexadienal	(E,Z)-2,6-Nonadienal	2-Hexenal	(E)-2-Nonenal	(E)-2-Octenal	(E,E)-3,5-Octadien-2-one	4-Pentenal	6-Methyl-5-hepten-2-one	Acetophenone	Benzaldehyde	2,5-Dimethyl-benzaldehyde	4-Ethyl-benzaldehyde	Benzeneacetaldehyde	Heptanal	Hexanal	Nonanal	Octanal	Hexyl acetate	Phenylmethyl acetate	Ethyl benzoate
0*N*1	526837	1.18513e+07	1.9251e+06	1.22379e+06	1.12306e+06	2.07934e+06	7.97665e+06	1.83345e+06	421587	1.44915e+06	1.01433e+07	4.43896e+07	3.10429e+06	5.58002e+06	5.12619e+06	9.36629e+06	1.79992e+06	3.24647e+06	2.5976e+07	5.94737e+07	656735	2.16531e+06	7.0715e+06	2.52935e+06	1.34631e+06	2.38097e+07	55922.2	1.06774e+06	1.01582e+07	1.07855e+07	1.85819e+06	5.59422e+08	2.35665e+06	5.81955e+06	3.15328e+06	1.86617e+06	1.34807e+07	2.73946e+07	3.19012e+07	9.83473e+06	861994	643142	7.10689e+06	1.61796e+07	1.12872e+08	1.55122e+07	2.32275e+06	575407	1.62419e+06
0*N*3	2.2301e+06	2.16158e+06	2.50173e+06	365695	474483	1.09371e+06	3.78895e+06	746995	585689	1.01879e+06	7.50209e+06	4.20269e+07	2.675e+06	3.49187e+06	5.16346e+06	7.08263e+06	1.32453e+06	3.74994e+06	1.42063e+07	3.07216e+07	482435	789007	1.61502e+07	605629	1.09727e+06	3.00482e+07	43479.8	3.2897e+06	1.22422e+07	9.36081e+06	2.06787e+06	4.67201e+08	1.9409e+06	7.39554e+06	3.22993e+06	3.99193e+06	1.42735e+07	2.00211e+07	2.88996e+07	1.38525e+07	1.77661e+06	723796	7.14698e+06	1.90378e+07	8.24479e+07	1.76707e+07	1.2836e+06	886994	994564
0*N*5	6.91452e+06	5.21086e+06	4.92174e+06	1.49927e+06	1.2408e+06	1.97903e+06	9.76881e+06	2.42609e+06	839825	1.31044e+06	1.20234e+07	6.54753e+07	4.78553e+06	5.29865e+06	7.77553e+06	1.43751e+07	1.85647e+06	5.92395e+06	1.04377e+07	3.56283e+07	450757	1.00781e+06	9.63416e+06	3.82432e+06	1.89659e+06	3.2481e+07	3.89991e-09	695175	1.04843e+07	1.07049e+07	1.72527e+06	6.06712e+08	2.96567e+06	6.15653e+06	3.51721e+06	3.28841e+06	1.79829e+07	3.77452e+07	4.5897e+07	1.83353e+07	2.31005e+06	1.99482e+06	2.29754e+07	1.94941e+07	1.16608e+08	2.11409e+07	3.58682e+06	905631	110329
0*N*7	4.34972e+06	2.06776e+06	2.40123e+06	333532	651563	873233	1.70736e+06	586294	1.12385e+06	983571	8.85729e+06	5.66613e+07	4.08735e+06	8.5719e+06	3.40315e+06	1.47446e+07	1.53658e+06	5.88533e+06	8.66769e+06	1.94409e+07	315524	1.16415e-09	8.5536e+06	4.91217e+06	1.65817e+06	4.63284e+07	2.67755e-09	693580	6.31353e+06	1.12017e+07	1.48515e+06	5.53464e+08	1.56486e+06	2.20591e+06	1.90598e+06	2.3019e+06	2.17827e+07	2.30762e+07	3.08867e+07	1.46208e+07	846158	6.98492e-10	6.99863e+06	2.14986e+07	1.72349e+08	2.81268e+07	2.41497e+06	1.31138e+06	2.32831e-10
0*N*9	1.8853e+06	3.22919e+06	1.48042e+06	349634	673263	2.13454e+06	8.32685e+06	1.23479e+06	363636	601797	6.98123e+06	6.88143e+07	6.78693e+06	5.24233e+06	4.26296e+06	1.14899e+07	561607	4.07982e+06	7.29614e+06	1.41267e+07	280326	2.1117e+06	3.32356e+07	2.04552e+06	3.17795e+06	1.20665e+08	3.89991e-09	3.15488e+06	4.61671e+06	6.78917e+06	1.50869e+06	2.6992e+08	2.44755e+06	2.5941e+06	3.14087e+06	2.13845e+06	1.70738e+07	2.83142e+07	3.33211e+07	2.35637e+07	412960	-2.73576e-09	3.46882e+06	2.06206e+07	1.42913e+08	1.96363e+07	1.37292e+06	2.76251e+06	272391
1*I*1	1.25855e+06	1.0175e+07	2.58663e+06	2.0367e+06	1.68128e+06	2.20575e+06	1.29373e+07	4.47943e+06	584432	1.07045e+06	1.43145e+07	5.28131e+07	3.52731e+06	6.04787e+06	5.17058e+06	1.17026e+07	2.55382e+06	3.86813e+06	3.63988e+06	6.64628e+07	784943	702729	9.6605e+06	0	1.82263e+06	1.38235e+08	56697.6	967614	1.49744e+07	1.05231e+07	2.10694e+06	6.88004e+08	2.35636e+06	3.89319e+06	3.87927e+06	3.421e+06	1.87431e+07	3.80561e+07	4.23309e+07	1.47612e+07	630942	736158	6.66997e+06	1.39626e+07	1.13148e+08	1.91889e+07	1.51574e+06	2.53783e+06	222116
1*I*3	3.02115e+06	2.60632e+06	1.94921e+06	531897	476048	931916	4.19321e+06	1.01229e+06	816348	707137	8.76614e+06	3.74552e+07	2.49349e+06	3.53182e+06	3.9959e+06	9.1919e+06	1.94963e+06	3.06791e+06	1.95281e+06	5.3642e+07	789536	622888	1.11151e+07	1.27915e+06	1.24539e+06	1.08903e+08	54153.7	2.24894e+06	1.24235e+07	9.97637e+06	2.48376e+06	5.47936e+08	1.64119e+06	4.76509e+06	3.60703e+06	1.96491e+06	1.55692e+07	2.47572e+07	3.11267e+07	1.44233e+07	966683	672074	4.61215e+06	1.38191e+07	6.81158e+07	1.61159e+07	1.04048e+06	2.06589e+06	730958
1*I*5	5.3255e+06	1.08506e+07	5.91224e+06	1.53873e+06	1.67063e+06	3.0497e+06	1.12443e+07	3.37264e+06	618174	1.19713e+06	1.58647e+07	4.18158e+07	2.53613e+06	5.5744e+06	4.97978e+06	1.97165e+07	2.63679e+06	3.85468e+06	3.17887e+06	9.76005e+07	594684	884024	1.12112e+07	1.02711e+06	1.79286e+06	1.50128e+08	3.89991e-09	743657	1.00028e+07	1.30085e+07	1.82361e+06	8.45812e+08	1.96017e+06	5.87843e+06	3.01136e+06	3.14514e+06	2.12702e+07	3.45524e+07	3.91329e+07	1.5806e+07	1.93674e+06	1.90621e+06	2.16722e+07	1.83812e+07	1.02501e+08	1.72343e+07	2.4222e+06	2.72328e+06	-5.82077e-11
1*I*7	51692.8	7.30579e+06	2.84195e+06	498865	986963	2.56103e+06	6.07719e+06	1.16069e+06	1.00173e+06	890784	1.00208e+07	2.29699e+07	3.04268e+06	6.57666e+06	3.99855e+06	1.73085e+07	2.81653e+06	814892	910390	6.89133e+07	847919	523010	7.46123e+06	1.50624e+06	1.10503e+06	1.08614e+08	204815	1.17142e+06	8.69358e+06	1.29413e+07	1.88849e+06	6.8233e+08	1.47247e+06	2.14181e+06	2.8577e+06	2.29244e+06	3.41724e+07	1.4099e+07	2.35955e+07	1.40991e+07	1.3465e+06	-5.82077e-10	4.7509e+06	1.69787e+07	1.17623e+08	2.51186e+07	2.09174e+06	1.785e+06	361658
1*I*9	171813	8.49974e+06	2.24789e+06	270374	423889	2.24773e+06	4.30137e+06	833337	641140	481995	1.00892e+07	3.10452e+07	1.31625e+06	5.62771e+06	4.65127e+06	1.54234e+07	1.80123e+06	717479	1.68482e+06	5.78991e+07	890777	1.79829e+06	2.15402e+07	1.87066e+06	1.68351e+06	1.64302e+08	3.89991e-09	8.17503e+06	6.0894e+06	9.41355e+06	1.16279e+06	5.49868e+08	2.10806e+06	3.43448e+06	2.35344e+06	1.27963e+06	2.96119e+07	2.33496e+07	3.53579e+07	2.41539e+07	640953	263784	2.52906e+06	1.77649e+07	1.03398e+08	2.15781e+07	2.38131e+06	4.44434e+06	428386
1*N*1	3.53837e+06	1.40727e+07	2.35488e+06	1.1375e+06	966354	2.86367e+06	1.15297e+07	2.27878e+06	587320	850529	1.3257e+07	4.68252e+07	4.53241e+06	6.05676e+06	4.9065e+06	1.61914e+07	3.22211e+06	3.59008e+06	3.67405e+06	7.90809e+07	954346	550484	7.69367e+06	675114	1.75345e+06	1.6149e+08	105795	1.20235e+06	1.13359e+07	1.33422e+07	2.28081e+06	8.1736e+08	2.27921e+06	2.27707e+06	2.86391e+06	2.06148e+06	2.1421e+07	2.95732e+07	3.29062e+07	1.70757e+07	890719	1.36338e+06	4.70332e+06	1.41002e+07	9.88301e+07	1.66208e+07	1.55337e+06	3.05059e+06	71159.3
1*N*3	5.87568e+06	2.77218e+06	2.14544e+06	1.02229e+06	1.16327e+06	710883	2.66973e+06	1.1569e+06	1.01702e+06	889144	7.99043e+06	4.21363e+07	3.81891e+06	4.27167e+06	4.28804e+06	9.6823e+06	2.45441e+06	3.2841e+06	2.24182e+06	4.29032e+07	683106	721293	1.00898e+07	1.12944e+06	1.36942e+06	1.23339e+08	123714	3.27938e+06	1.20797e+07	1.02348e+07	2.26821e+06	5.60456e+08	1.6491e+06	4.89562e+06	3.20089e+06	2.14336e+06	1.68468e+07	2.26744e+07	2.90995e+07	1.54292e+07	1.11373e+06	790698	4.35547e+06	1.42592e+07	8.42811e+07	1.3414e+07	1.24254e+06	2.23166e+06	655700
1*N*5	9.12424e+06	6.37925e+06	4.79523e+06	808983	556684	2.26657e+06	6.79555e+06	1.18715e+06	1.00286e+06	1.59291e+06	1.08016e+07	6.42048e+07	3.90665e+06	5.83249e+06	6.81519e+06	1.48846e+07	2.15909e+06	7.02206e+06	4.38084e+06	5.14935e+07	575764	560019	1.00846e+07	4.54619e+06	2.03176e+06	1.22614e+08	3.89991e-09	599247	9.86878e+06	1.22932e+07	1.83314e+06	6.80046e+08	2.62516e+06	9.74191e+06	2.51222e+06	1.98513e+06	2.1844e+07	4.60928e+07	4.71432e+07	1.65789e+07	2.38013e+06	1.7643e+06	1.79419e+07	1.74759e+07	1.12879e+08	2.18343e+07	2.19917e+06	2.35477e+06	-4.65661e-10
1*N*7	4.59093e+06	2.98409e+06	2.11305e+06	-1.5134e-09	409588	1.03326e+06	1.94336e+06	326716	997508	715969	8.14522e+06	5.24655e+07	4.1202e+06	4.83512e+06	3.62289e+06	1.32286e+07	2.45216e+06	4.78354e+06	1.72102e+06	2.58956e+07	328768	2.32831e-10	7.16659e+06	-3.25963e-09	1.86505e+06	1.25182e+08	4.07454e-09	644517	8.65006e+06	1.01085e+07	1.27539e+06	4.89158e+08	1.57694e+06	1.00056e+06	2.86495e+06	1.81373e+06	2.35851e+07	2.41614e+07	3.07643e+07	1.27532e+07	663430	2.32831e-10	3.99714e+06	1.68588e+07	1.10373e+08	1.98065e+07	1.71137e+06	1.75605e+06	-5.82077e-11
1*N*9	3.87138e+06	5.05415e+06	1.97511e+06	322165	620007	2.56732e+06	7.86478e+06	959668	523708	489498	7.49082e+06	5.48489e+07	3.40569e+06	3.99835e+06	5.04227e+06	6.403e+06	1.72844e+06	5.47095e+06	1.89493e+06	3.0387e+07	350558	2.29977e+06	1.76416e+07	1.86759e+06	2.15506e+06	2.45191e+08	3.89991e-09	6.03822e+06	8.76566e+06	8.8983e+06	1.03427e+06	4.40359e+08	1.43935e+06	2.81168e+06	3.63486e+06	415153	2.19585e+07	2.99455e+07	3.80433e+07	2.27905e+07	401681	377927	2.04572e+06	1.06651e+07	8.90759e+07	1.42792e+07	2.23146e+06	4.60944e+06	577184
2*I*1	6.90695e+06	1.88634e+07	2.827e+06	1.64e+06	1.61236e+06	3.07459e+06	1.42053e+07	4.16428e+06	462222	739179	2.15361e+07	1.51294e+07	1.3332e+06	4.83866e+06	4.50549e+06	2.20442e+07	2.30699e+06	1.08664e+06	403187	1.47683e+08	1.15359e+06	984093	1.26746e+07	184816	1.17987e+06	1.11046e+08	181189	1.3375e+06	1.14673e+07	1.25834e+07	2.68443e+06	8.6426e+08	1.72061e+06	2.08746e+06	2.74347e+06	2.90988e+06	2.96942e+07	4.18176e+06	2.03428e+07	1.57035e+07	913353	923948	5.15348e+06	1.74549e+07	6.55941e+07	1.25181e+07	2.79195e+06	2.59819e+06	27814.6
2*I*3	4.44563e+06	4.18727e+06	2.45554e+06	907399	559857	1.20039e+06	6.80528e+06	1.95385e+06	986049	596359	1.32913e+07	1.06707e+07	925130	4.00308e+06	4.21433e+06	1.62091e+07	2.47557e+06	1.02485e+06	714927	7.35093e+07	879246	807177	1.23825e+07	420349	626997	1.04621e+08	236702	4.93089e+06	1.08333e+07	1.04243e+07	2.74631e+06	5.92052e+08	1.24237e+06	5.00945e+06	3.41788e+06	2.19486e+06	2.19803e+07	5.22184e+06	2.04807e+07	1.43498e+07	1.22465e+06	1.10621e+06	7.14218e+06	1.49339e+07	5.71028e+07	1.41241e+07	1.57579e+06	1.94424e+06	497389
2*I*5	8.27546e+06	1.90578e+07	5.85065e+06	1.00802e+06	1.08615e+06	3.3136e+06	7.88795e+06	1.50122e+06	772653	1.46363e+06	2.53703e+07	7.16862e+06	1.02112e+06	5.34233e+06	5.17091e+06	2.79056e+07	3.00945e+06	2.39137e+06	477576	1.73117e+08	1.22901e+06	1.28625e+06	1.65597e+07	-7.72998e-08	1.04202e+06	1.49684e+08	45229.5	1.21227e+06	1.12721e+07	1.31309e+07	2.85856e+06	9.46505e+08	2.20075e+06	6.59922e+06	2.62901e+06	2.56432e+06	2.9629e+07	4.7501e+06	2.46776e+07	1.85684e+07	2.04135e+06	1.66479e+06	2.16728e+07	2.27968e+07	8.07476e+07	1.27468e+07	2.71963e+06	3.35165e+06	140738
2*I*7	9.38663e+06	1.91851e+07	3.89653e+06	610243	1.43169e+06	1.76026e+06	4.44708e+06	1.33768e+06	903970	1.10656e+06	1.75547e+07	6.3774e+06	139552	5.69267e+06	2.96497e+06	2.65272e+07	5.13942e+06	1.84771e+06	475371	1.61297e+08	1.52924e+06	540562	7.81361e+06	-7.64849e-08	1.02517e+06	1.00148e+08	297164	2.17553e+06	9.32062e+06	1.18366e+07	1.79694e+06	6.24703e+08	1.14495e+06	1.69365e+06	2.37902e+06	1.94502e+06	1.09351e+08	2.52619e+06	1.63059e+07	1.43551e+07	1.46544e+06	1.05722e+06	3.96406e+06	1.79308e+07	7.74148e+07	1.13616e+07	2.66242e+06	1.92454e+06	72240.9
2*I*9	1.7466e+06	4.97873e+06	2.34047e+06	319728	684610	1.75393e+06	3.37401e+06	917065	262445	669910	1.01361e+07	7.51126e+06	903376	4.66261e+06	4.2441e+06	1.90733e+07	4.00729e+06	1.86428e+06	339838	4.19522e+07	792532	1.20494e+06	2.43898e+07	-6.8685e-08	687251	2.39995e+08	3.89991e-09	7.29479e+06	5.49506e+06	1.07013e+07	1.32818e+06	6.43433e+08	1.61676e+06	1.19639e+07	2.9409e+06	692152	6.17406e+07	5.81421e+06	3.18721e+07	3.17667e+07	183119	492197	2.17599e+06	1.74642e+07	8.6934e+07	1.63611e+07	1.73972e+06	9.03712e+06	474392
2*N*1	3.3971e+06	1.64893e+07	2.72552e+06	637718	1.02011e+06	2.11995e+06	4.72269e+06	960692	228683	1.43902e+06	2.17864e+07	4.38032e+07	3.0298e+06	5.09411e+06	5.6005e+06	1.86405e+07	2.27653e+06	1.62561e+06	528322	1.51278e+08	2.31539e+06	1.56021e+06	1.11592e+07	1.58662e+06	1.30677e+06	1.42199e+08	207198	1.8194e+06	1.04557e+07	1.34383e+07	2.27904e+06	9.13676e+08	1.61413e+06	4.28789e+06	2.81323e+06	3.49359e+06	2.75653e+07	5.5418e+06	2.5049e+07	1.61056e+07	852989	1.95748e+06	5.70252e+06	1.41967e+07	8.19146e+07	1.28609e+07	3.75884e+06	3.15245e+06	2.49202e-10
2*N*3	4.78901e+06	4.10312e+06	2.39538e+06	554670	525285	805559	2.69692e+06	775893	859591	1.03256e+06	1.14134e+07	1.48523e+07	1.24289e+06	3.96362e+06	3.72328e+06	1.47425e+07	2.33666e+06	1.19921e+06	439765	8.46088e+07	1.06325e+06	975456	1.13015e+07	765723	504913	9.13002e+07	117220	5.18923e+06	1.11569e+07	1.14916e+07	2.81742e+06	7.3315e+08	900617	7.00361e+06	2.93313e+06	3.29875e+06	2.24222e+07	3.31378e+06	1.83186e+07	1.20847e+07	1.2872e+06	414543	3.61115e+06	1.48688e+07	5.66831e+07	1.00398e+07	1.58566e+06	1.71947e+06	480503
2*N*5	4.79796e+06	2.24439e+07	4.94178e+06	1.82779e+06	1.11885e+06	2.67516e+06	1.03643e+07	2.37335e+06	972109	806654	1.63315e+07	8.09143e+06	678163	5.85796e+06	3.69889e+06	2.2671e+07	3.16776e+06	1.88244e+06	1.00136e+06	1.10413e+08	859146	428239	1.14004e+07	861408	337841	1.25881e+08	3.89991e-09	670107	1.14793e+07	1.38137e+07	1.92932e+06	9.45355e+08	1.29027e+06	5.30083e+06	2.4151e+06	3.16373e+06	2.65312e+07	4.38134e+06	2.3297e+07	1.39821e+07	2.15345e+06	1.43724e+06	2.36367e+07	2.12648e+07	8.48934e+07	1.32562e+07	3.54686e+06	2.23296e+06	24576.5
2*N*7	2.59039e+06	1.02667e+07	3.59267e+06	490267	713651	4.1091e+06	8.25418e+06	1.45207e+06	935607	1.92866e+06	1.43864e+07	6.71223e+06	383227	6.97561e+06	4.51946e+06	1.22167e+07	4.83327e+06	2.01087e+06	591185	9.62302e+07	1.80541e+06	935964	7.08536e+06	2.35824e+06	708925	1.21006e+08	383100	2.43842e+06	8.2579e+06	1.30557e+07	1.9734e+06	7.2025e+08	1.30355e+06	939744	2.15983e+06	2.02809e+06	6.09843e+07	3.90583e+06	1.98893e+07	1.18362e+07	1.57251e+06	-6.98492e-10	3.55014e+06	1.55301e+07	1.00441e+08	1.21191e+07	2.42512e+06	2.42242e+06	68458.5
2*N*9	212145	7.25073e+06	2.52685e+06	389791	868709	1.71571e+06	3.55584e+06	780458	299050	325050	1.26274e+07	1.11484e+07	449523	3.93464e+06	4.23557e+06	1.83313e+07	2.61226e+06	3.16366e+06	410123	6.51131e+07	1.18799e+06	1.81935e+06	1.40994e+07	-7.54371e-08	825067	2.37952e+08	3.89991e-09	7.47316e+06	8.45734e+06	1.0681e+07	1.04213e+06	6.53805e+08	1.03097e+06	3.2707e+06	2.95352e+06	1.61404e+06	4.74896e+07	8.87867e+06	4.13481e+07	2.72438e+07	202841	650432	1.46269e+06	7.729e+06	5.25873e+07	1.25347e+07	3.47047e+06	8.4263e+06	311752
3*I*1	1.93696e+07	2.15905e+07	2.42612e+06	647440	786381	2.24694e+06	6.71009e+06	1.43286e+06	186627	721311	3.48362e+07	5.94412e+06	942866	4.98015e+06	3.90931e+06	3.09051e+07	4.04484e+06	1.76105e+06	1.1285e+06	1.68292e+08	1.56043e+06	930899	1.14164e+07	0	2.16795e+06	1.28408e+08	130031	1.53082e+06	1.02477e+07	1.15075e+07	3.3471e+06	8.34366e+08	1.43457e+06	3.7236e+06	2.6739e+06	2.54656e+06	3.83114e+07	3.8014e+06	1.90891e+07	1.32548e+07	1.03778e+06	1.04652e+06	7.84011e+06	2.27851e+07	5.45068e+07	1.0348e+07	2.74863e+06	2.61993e+06	454049
3*I*3	1.09979e+07	6.88774e+06	2.56454e+06	1.01002e+06	832175	1.64147e+06	8.39484e+06	2.06579e+06	649690	634282	2.14676e+07	5.34496e+06	479790	2.84433e+06	3.82814e+06	2.51269e+07	3.70857e+06	1.54052e+06	437557	1.14094e+08	1.07217e+06	706590	1.15684e+07	381490	1.36404e+06	9.64565e+07	176527	4.99685e+06	1.01532e+07	9.97834e+06	2.6407e+06	6.97458e+08	1.14163e+06	5.34285e+06	3.28476e+06	1.87816e+06	3.18678e+07	3.33261e+06	1.89622e+07	1.41894e+07	1.09718e+06	1.64559e+06	6.09838e+06	1.71891e+07	4.11084e+07	9.8365e+06	3.05136e+06	1.97645e+06	621240
3*I*5	1.58641e+07	1.85966e+07	5.19476e+06	1.00036e+06	786963	2.63589e+06	8.00766e+06	1.46654e+06	681635	1.08504e+06	3.27613e+07	4.74869e+06	676282	5.25376e+06	4.15552e+06	3.72017e+07	3.02887e+06	1.86115e+06	712930	2.04632e+08	914500	724589	1.15291e+07	955134	1.94364e+06	1.26214e+08	3.89991e-09	1.04916e+06	1.07361e+07	1.19058e+07	3.71119e+06	9.38993e+08	1.62542e+06	1.7877e+06	2.72292e+06	2.64652e+06	3.22298e+07	3.88776e+06	2.31364e+07	1.75957e+07	2.00047e+06	1.32351e+06	2.21254e+07	1.8073e+07	9.06791e+07	1.25743e+07	2.78842e+06	3.08846e+06	884391
3*I*7	1.15151e+07	1.07865e+07	2.12897e+06	255375	737602	1.04071e+06	2.69611e+06	970290	743830	1.44367e+06	1.76393e+07	8.21863e+06	553951	5.52981e+06	3.73239e+06	2.6906e+07	6.84302e+06	1.74033e+06	560523	1.07076e+08	1.50619e+06	909323	3.41197e+06	1.73369e+06	1.56442e+06	8.09774e+07	331127	1.78599e+06	9.33434e+06	9.6422e+06	2.29682e+06	4.29294e+08	1.19901e+06	6.00952e+06	2.12704e+06	1.86887e+06	2.16601e+08	1.74364e+06	1.37228e+07	1.26096e+06	1.17562e+06	1.31072e+06	6.0608e+06	1.93978e+07	7.18008e+07	1.71884e+07	2.48699e+06	1.31545e+06	231604
3*I*9	6.1143e+06	1.96113e+07	2.45549e+06	281917	448291	3.87388e+06	9.66066e+06	1.16384e+06	145294	582298	1.7896e+07	1.49953e+06	261278	6.29437e+06	3.959e+06	2.08982e+07	3.4619e+06	2.14451e+06	715683	1.02483e+08	1.17005e+06	1.0248e+06	2.18045e+07	1.81155e+06	219943	9.38111e+07	3.89991e-09	1.97032e+07	4.6716e+06	9.18488e+06	1.33905e+06	5.5293e+08	1.18713e+06	1.11135e+07	1.35402e+06	659977	7.67994e+07	5.34627e+06	2.39054e+07	2.76351e+07	100386	306609	2.70092e+06	2.61945e+07	4.70245e+07	1.06891e+07	2.14994e+06	3.557e+06	572881
3*N*1	4.3474e+06	1.94867e+07	2.47744e+06	588813	586020	2.56403e+06	7.21436e+06	1.2882e+06	265506	788243	2.51187e+07	7.77459e+06	505559	5.39099e+06	5.04134e+06	2.37031e+07	3.94903e+06	1.91637e+06	233232	1.44883e+08	1.57832e+06	787798	9.79445e+06	1.11521e+06	406475	1.44713e+08	145115	1.83146e+06	1.05696e+07	1.43857e+07	2.39993e+06	1.04074e+09	1.8795e+06	2.39424e+06	3.09011e+06	2.65926e+06	3.53479e+07	4.61625e+06	2.46556e+07	2.06584e+07	586399	1.37115e+06	6.34005e+06	1.82566e+07	6.63262e+07	1.32732e+07	2.94157e+06	2.79507e+06	-7.567e-10
3*N*3	4.49214e+06	3.99586e+06	2.32271e+06	557974	435349	879397	3.26184e+06	766475	878872	663777	1.41208e+07	5.27508e+06	491270	2.87859e+06	3.20486e+06	2.06416e+07	3.65766e+06	1.46335e+06	549186	1.03289e+08	975651	601661	1.3557e+07	1.3773e+06	1.0849e+06	9.11137e+07	95624.6	4.39401e+06	1.08368e+07	1.12568e+07	2.54361e+06	7.27204e+08	1.25102e+06	4.61816e+06	3.25029e+06	2.42497e+06	2.79682e+07	3.39176e+06	1.88405e+07	1.53946e+07	1.23664e+06	2.04817e+06	4.80391e+06	1.7092e+07	4.52212e+07	1.04806e+07	1.95961e+06	2.11514e+06	648960
3*N*5	6.779e+06	2.69553e+07	4.90067e+06	959697	768136	2.69979e+06	8.59214e+06	1.29544e+06	867741	850362	2.3932e+07	6.72007e+06	524553	6.17215e+06	3.67455e+06	2.91714e+07	3.26442e+06	1.22371e+06	320977	1.67199e+08	934505	586802	1.18744e+07	682634	167180	1.11832e+08	3.89991e-09	805503	1.16812e+07	1.29324e+07	1.88549e+06	9.56279e+08	1.26463e+06	4.79329e+06	2.20729e+06	2.781e+06	3.21275e+07	3.93261e+06	2.08223e+07	1.31438e+07	2.20828e+06	1.49382e+06	2.10341e+07	2.08399e+07	8.89713e+07	1.22149e+07	3.73216e+06	2.23361e+06	-5.82077e-11
3*N*7	4.56326e+06	1.45868e+07	3.2773e+06	294172	513883	3.41383e+06	8.67334e+06	1.31274e+06	1.08978e+06	998936	1.71884e+07	8.29026e+06	1.14108e+06	6.31319e+06	3.3515e+06	2.50904e+07	5.13082e+06	1.6755e+06	604609	1.4046e+08	1.90473e+06	611998	6.94281e+06	2.03618e+06	992727	1.21326e+08	548222	3.04416e+06	9.50272e+06	1.28932e+07	2.19908e+06	7.10491e+08	1.34685e+06	1.85046e+06	2.36417e+06	2.68148e+06	9.13323e+07	3.13649e+06	2.18227e+07	1.58199e+07	1.55984e+06	1.63079e+06	3.6439e+06	1.58456e+07	9.15758e+07	1.27417e+07	2.58002e+06	2.03969e+06	81446.7
3*N*9	426749	1.6501e+07	2.26573e+06	1.24182e+06	1.74186e+06	2.42829e+06	8.95545e+06	4.11936e+06	376658	430546	1.27979e+07	5.01276e+06	359404	4.9353e+06	5.16491e+06	1.87195e+07	4.07878e+06	1.8875e+06	904785	1.07118e+08	946987	866027	8.63818e+06	-7.54371e-08	747312	7.09785e+07	3.89991e-09	1.23032e+07	7.65861e+06	8.89071e+06	1.59937e+06	4.67358e+08	1.58488e+06	7.16755e+06	1.76134e+06	1.91973e+06	7.63927e+07	4.64338e+06	1.78945e+07	2.21402e+07	173753	282665	1.32181e+06	2.23792e+07	6.90722e+07	1.0691e+07	1.5822e+06	2.73667e+06	300343
Pr > F(Model)	1.8329e-14	5.32646e-20	0.0523113	0.000317676	0.013442	2.18977e-14	4.09287e-08	1.18289e-06	0.13768	1.10812e-09	1.00782e-23	7.11408e-40	7.7911e-31	7.84773e-10	2.15435e-13	1.88141e-31	3.20232e-23	1.15003e-27	5.24869e-39	1.43967e-25	0.000336854	1.75507e-08	3.90454e-08	1.01758e-05	0.00639684	5.40069e-37	0.591125	0.000346887	1.24555e-05	2.02991e-09	0.00233239	2.94507e-30	6.19012e-23	8.20407e-10	3.94165e-05	2.55344e-06	1.98677e-72	3.8838e-41	8.49241e-25	7.46294e-11	0.775986	0.0519521	3.05615e-14	0.000108794	8.409e-34	7.32679e-23	1.3891e-10	1.5722e-50	0.0234438
Pr > F(Term*Treatment*OIV)	0.628136	0.25352	0.999681	0.0569718	0.103511	0.007809	0.0205327	0.0192885	0.998849	0.00186055	0.885383	0.00327213	0.368377	0.864769	0.00362237	0.259803	0.455487	0.000741322	0.999983	0.485423	0.673436	0.440218	0.871251	0.102409	0.61195	0.329592	0.937303	0.988578	0.958631	0.520874	0.607899	0.117663	0.0207284	0.0167887	0.348015	0.924711	1.71207e-10	0.319089	0.0220528	0.18293	0.999394	0.869867	0.982117	0.881935	0.0315358	0.0602334	0.393872	0.760824	0.978128
Significant	Yes	Yes	No	Yes	Yes	Yes	Yes	Yes	No	Yes	Yes	Yes	Yes	Yes	Yes	Yes	Yes	Yes	Yes	Yes	Yes	Yes	Yes	Yes	Yes	Yes	No	Yes	Yes	Yes	Yes	Yes	Yes	Yes	Yes	Yes	Yes	Yes	Yes	Yes	No	No	Yes	Yes	Yes	Yes	Yes	Yes	Yes
Significant	No	No	No	No	No	Yes	Yes	Yes	No	Yes	No	Yes	No	No	Yes	No	No	Yes	No	No	No	No	No	No	No	No	No	No	No	No	No	No	Yes	Yes	No	No	Yes	No	Yes	No	No	No	No	No	Yes	No	No	No	No
Term - before inoculation (0), 24 hours post-inoculation (hpi) (1), 48 hpi (2) and 96 hpi (3)
Treatment - N - Non-inoculated leaves; I - Inoculated leaves
OIV class - 1, 3, 5, 7 and 9 from the most susceptible to the completely resistant group
[truncated: 37 more columns]
