# Supplementary material for: Croatian Native Grapevine Varieties’ VOCs Responses upon Plasmopara viticola Inoculation
Source: Plants (Basel). 2023 Jan 15;12(2):404. doi: 10.3390/plants12020404 (PMC9863345; doi:10.3390/plants12020404)
Supplement: Supplementary file 1 [file plants-12-00404-s001.zip › Table S3_ANOVA_Term_Treatment_OIV class.xlsx]

## Sheet: List1
Table S3 - Factorial ANOVA was performed to test the effects of Term of sampling (without T0 (before inoculation)), Treatment, OIV class and their interaction on the absolute peak area of volatile organic compounds in the leaves of 17 genotypes.
	Acids									Alcohols																			Carbonyls																		Esters
	2-Hexenoic acid	(E)-3-Hexenoic acid	Benzoic acid	Heptanoic acid	2-Ethyl-hexanoic acid	Decanoic acid	Nonanoic acid	Octanoic acid	Pentanoic acid	1-Heptanol	1-Hexanol	2-Ethyl-1-hexanol	1-Nonanol	1-Octanol	1-Octen-3-ol	(E)-2-Hexen-1-ol	2-Ethyl-2-hexen-1-ol	1-Butoxy-2-propanol	1-Methoxy-2-propanol	3-Hexen-1-ol	(E)-3-Nonen-1-ol	3,7-Dimethyl-3-octanol	2,4-Dimethyl-3-pentanol	6-Methyl-5-hepten-2-ol	α,α-Dimethylbenzyl alcohol	Benzyl alcohol	Eugenol	Phenylethyl alcohol	(E,E)-2,4-Heptadienal	(E,E)-2,4-Hexadienal	(E,Z)-2,6-Nonadienal	2-Hexenal	(E)-2-Nonenal	(E)-2-Octenal	(E,E)-3,5-Octadien-2-one	4-Pentenal	6-Methyl-5-hepten-2-one	Acetophenone	Benzaldehyde	2,5-Dimethyl-benzaldehyde	4-Ethyl-benzaldehyde	Benzeneacetaldehyde	Heptanal	Hexanal	Nonanal	Octanal	Hexyl acetate	Phenylmethyl acetate	Ethyl benzoate
R²	0.440334	0.558912	0.156711	0.269988	0.217287	0.467392	0.352898	0.327357	0.172366	0.378678	0.551749	0.677684	0.600472	0.340837	0.373452	0.622631	0.514365	0.573622	0.593094	0.56076	0.233823	0.367684	0.264485	0.267706	0.208904	0.507937	0.12577	0.241055	0.300943	0.354802	0.225484	0.585856	0.553777	0.372959	0.273148	0.341571	0.869652	0.729226	0.584772	0.410348	0.116008	0.175409	0.467524	0.307873	0.588952	0.531975	0.414155	0.734836	0.256121
F	4.69355	7.55904	1.10859	2.20629	1.65607	5.23507	3.25331	2.90326	1.2424	3.63581	7.34292	12.5428	8.96588	3.08463	3.55573	9.84266	6.31844	8.02562	8.69515	7.61593	1.82057	3.46888	2.14515	2.18082	1.5753	6.15797	0.858219	1.89476	2.56815	3.28051	1.73674	8.43893	7.4034	3.54825	2.24182	3.09471	39.8005	16.0659	8.40134	4.1515	0.782864	1.269	5.23783	2.65359	8.54742	6.78063	4.21725	16.5319	2.05395
Pr > F	5.40417e-11	1.41045e-18	0.332139	0.000940244	0.0258382	1.62337e-12	8.60464e-07	9.28538e-06	0.197816	6.37582e-08	4.79301e-18	2.95939e-29	6.96935e-22	2.71184e-06	1.09845e-07	8.08656e-24	1.94268e-15	1.0571e-19	2.88142e-21	1.02466e-18	0.0101106	1.98297e-07	0.00138739	0.00110619	0.0400507	5.13481e-15	0.677093	0.0065105	8.82652e-05	7.14942e-07	0.0164243	1.12592e-20	3.3986e-18	1.15577e-07	0.000748762	2.53215e-06	7.96118e-62	2.22683e-35	1.37734e-20	1.96444e-09	0.778528	0.176735	1.59503e-12	4.99044e-05	6.30752e-21	1.23988e-16	1.26541e-09	4.03122e-36	0.00245965
Term	7.3192	13.9793	0.183216	0.345009	0.532803	0.674964	0.119075	0.023737	0.737942	1.8696	21.0669	77.0738	50.9963	0.202517	4.24361	38.5887	32.379	28.565	40.5132	30.5139	6.45086	3.20969	1.31987	2.41032	5.40414	15.2997	1.44161	2.93209	0.845061	2.62033	2.80995	9.22703	17.9908	1.01063	4.78856	1.19381	165.379	100.445	39.1601	0.962922	0.0237559	1.08999	0.112889	7.61405	29.1026	41.9531	6.7114	31.91	0.968419
	0.000888506	2.35658e-06	0.832749	0.7087	0.587917	0.51051	0.887813	0.976546	0.479596	0.157288	6.48149e-09	1.16319e-24	3.88787e-18	0.816866	0.0158783	1.38848e-14	1.1358e-12	1.90679e-11	3.70664e-15	4.46022e-12	0.00198597	0.0427847	0.269846	0.0927963	0.00528943	7.61764e-07	0.239374	0.055939	0.431297	0.0756658	0.0629589	0.000155741	7.97335e-08	0.366127	0.00945971	0.305547	7.06073e-41	1.11851e-29	9.36091e-15	0.383812	0.976527	0.338517	0.893316	0.000677301	1.27405e-11	1.39793e-15	0.00155892	1.59876e-12	0.381731
Treatment	7.00827	0.212711	0.120047	0.574028	0.954312	0.0282155	0.803082	1.93835	0.608419	0.116996	7.06674	8.61801	5.81808	0.0210482	1.18894	13.4384	0.917048	12.3766	0.442966	3.60846	0.0932562	0.0569999	6.14826	2.89523	0.893435	2.0842	3.43778e-06	0.339908	0.462301	2.53335	2.54716	1.17582	0.661605	2.55789	0.194597	0.967693	54.6086	0.895471	1.57622	0.00333021	0.018254	0.0838741	0.658651	5.98718	1.01238	4.298	0.609624	0.340293	2.97261
	0.00886276	0.64523	0.729405	0.449694	0.329988	0.866799	0.371419	0.165635	0.43645	0.732731	0.00858927	0.0037811	0.0169078	0.884817	0.277061	0.000327727	0.339588	0.000555465	0.506581	0.0591503	0.760445	0.811585	0.0141115	0.0906384	0.345867	0.150639	0.998523	0.560641	0.497459	0.113289	0.112318	0.279718	0.417112	0.11157	0.659669	0.32663	6.01012e-12	0.345319	0.210999	0.954048	0.892684	0.772461	0.418152	0.01541	0.315739	0.0396395	0.435997	0.56042	0.0864714
OIV	3.30346	37.6804	7.37983	5.0137	3.23319	28.5247	9.89191	4.76037	6.57787	9.99301	18.3988	4.24188	4.62242	17.1021	9.45752	17.3339	10.5467	5.40383	3.91375	17.6397	4.25741	7.56611	8.35883	1.53926	1.07464	19.2913	3.42551	11.4235	9.15931	14.1231	4.56079	38.313	21.0847	10.1699	7.28281	9.65017	133.807	3.91487	8.07439	17.9592	5.01067	2.49353	36.4438	5.37958	24.3225	5.43637	9.56561	66.4264	8.94757
	0.0122613	1.19343e-22	1.64226e-05	0.000756831	0.013735	3.31123e-18	3.12975e-07	0.00114429	5.96392e-05	2.67604e-07	1.29638e-12	0.00266708	0.00143327	7.75631e-12	6.14975e-07	5.61921e-12	1.13953e-07	0.000400661	0.00455325	3.67897e-12	0.00260037	1.21911e-05	3.45582e-06	0.192907	0.370642	3.85983e-13	0.0100642	2.98917e-08	9.80071e-07	5.40406e-10	0.00158495	6.13834e-23	3.54724e-14	2.03563e-07	1.91843e-05	4.55553e-07	7.46543e-52	0.00454499	5.42484e-06	2.36818e-12	0.000760574	0.0448038	4.44255e-22	0.000416806	5.5551e-16	0.000379984	5.19639e-07	5.89465e-34	1.36605e-06
Term*Treatment	11.2225	0.288133	0.077188	0.580692	0.613094	0.433265	0.328809	1.4736	0.300149	1.43094	0.893062	2.05535	3.19944	0.6454	0.154944	0.405363	0.459561	10.7633	0.88398	0.308084	1.01804	1.33053	0.52652	0.802049	1.8244	1.06574	0.0825686	0.217684	0.521701	1.74052	0.296718	3.07194	3.42903	0.875699	0.305515	6.07659	12.6372	0.417612	0.13697	3.04321	0.00425249	0.227473	0.0673065	0.350706	0.902435	1.0077	1.66642	0.416006	0.780335
	2.61445e-05	0.750021	0.925748	0.560598	0.542845	0.64909	0.72023	0.23196	0.741093	0.2419	0.411279	0.131163	0.0432096	0.525711	0.856582	0.667366	0.63233	3.92925e-05	0.414993	0.735256	0.363456	0.267027	0.5916	0.450069	0.164404	0.346722	0.920785	0.8046	0.594441	0.178487	0.743631	0.0488671	0.0346379	0.418409	0.73714	0.00281541	7.54119e-06	0.65928	0.872091	0.0502423	0.995757	0.796782	0.934933	0.70469	0.407481	0.367189	0.19194	0.660334	0.459859
Term*OIV	1.41859	2.53485	0.116868	1.59798	0.969231	0.979134	2.04269	2.06052	0.293325	1.44716	1.14035	2.34326	1.06571	1.18655	1.46921	0.40285	4.50803	2.76616	3.45454	1.78185	0.635927	2.61955	0.710955	2.33382	0.564444	5.06661	0.370434	0.987896	1.6431	0.306687	0.435085	1.01982	0.95995	3.54798	1.1054	0.450545	32.2281	3.00384	2.04771	1.22118	0.111096	1.50567	0.128978	2.12067	1.18675	1.34394	2.38851	16.602	0.441907
	0.191668	0.0123866	0.998553	0.128487	0.461738	0.453983	0.0440918	0.042165	0.967475	0.180115	0.338668	0.0204687	0.389384	0.309692	0.171603	0.917832	5.40606e-05	0.0066845	0.0010193	0.0835344	0.746796	0.00989408	0.681636	0.0209765	0.805982	1.13453e-05	0.935045	0.447181	0.11581	0.962737	0.898762	0.422887	0.469071	0.000786953	0.361821	0.888968	1.3419e-30	0.00351382	0.0435412	0.289194	0.998796	0.158284	0.997937	0.0362336	0.309568	0.224806	0.0181937	3.92823e-18	0.89449
Treatment*OIV	1.53558	0.515711	0.139929	1.66573	1.86405	1.78001	1.57609	2.36723	0.353669	1.7559	0.778569	0.419101	0.207678	0.635167	1.66113	1.12031	0.864086	2.06663	0.639452	2.1562	1.01062	2.62428	2.21813	1.4597	0.944121	3.56113	0.210086	0.331599	1.98692	1.67508	1.08146	2.83967	1.05573	3.18828	0.970965	2.47997	26.9162	1.00277	0.747855	3.71576	0.0904965	0.899344	0.0398081	1.63623	0.503633	2.8281	1.56918	5.00724	0.628711
	0.193948	0.724274	0.967188	0.160102	0.118886	0.134965	0.182771	0.0546539	0.841228	0.139942	0.540518	0.794721	0.933902	0.638074	0.161199	0.348561	0.486758	0.087229	0.635047	0.0759554	0.403447	0.0364295	0.0689908	0.216559	0.43984	0.00807784	0.932573	0.856445	0.0985893	0.157893	0.367274	0.0258494	0.380102	0.0147671	0.424864	0.0457723	2.27252e-17	0.407618	0.560688	0.00628385	0.98534	0.465674	0.996963	0.167261	0.733105	0.0263319	0.184633	0.000764848	0.642647
Term*Treatment*OIV	0.664915	1.33564	0.0714005	1.89346	1.47421	2.54301	2.21401	2.12237	0.0992438	3.19849	0.393371	2.72901	0.991067	0.330311	3.06277	1.18594	0.84129	3.33606	0.507796	0.865337	0.626933	1.70061	0.465128	2.08366	0.681705	0.946188	0.307357	0.157357	0.357663	0.842671	0.715312	1.49538	2.64747	2.32103	1.00283	0.711241	7.9665	1.13511	2.18276	1.5022	0.0928705	0.434018	0.231564	0.500853	1.98706	1.90848	1.13919	0.553753	0.725538
	0.721862	0.228762	0.999766	0.0637805	0.169722	0.0121222	0.0285693	0.0360777	0.999203	0.00206399	0.923075	0.00738549	0.444733	0.953451	0.00299246	0.310062	0.567529	0.00141375	0.849413	0.546966	0.754444	0.101272	0.879366	0.0397824	0.70726	0.480055	0.96249	0.995833	0.941258	0.566341	0.677805	0.161951	0.00918485	0.0216841	0.435718	0.681384	4.08942e-09	0.342074	0.0309451	0.159514	0.999376	0.899423	0.984622	0.854465	0.0506507	0.0614796	0.339418	0.814455	0.668805
The differences between the means of Term (1 - 24 hpi; 2 - 48 hpi; 3 - 96 hpi) were evaluated by Duncan’s multiple range test at a confidence level of 95 % (p < 0.05). Different letters show statistical significance. Results are expressed as absolute peak areas.
Term of sampling	2-Hexenoic acid	(E)-3-Hexenoic acid	Benzoic acid	Heptanoic acid	2-Ethyl-hexanoic acid	Decanoic acid	Nonanoic acid	Octanoic acid	Pentanoic acid	1-Heptanol	1-Hexanol	2-Ethyl-1-hexanol	1-Nonanol	1-Octanol	1-Octen-3-ol	(E)-2-Hexen-1-ol	2-Ethyl-2-hexen-1-ol	1-Butoxy-2-propanol	1-Methoxy-2-propanol	3-Hexen-1-ol	(E)-3-Nonen-1-ol	3,7-Dimethyl-3-octanol	2,4-Dimethyl-3-pentanol	6-Methyl-5-hepten-2-ol	α,α-Dimethylbenzyl alcohol	Benzyl alcohol	Eugenol	Phenylethyl alcohol	(E,E)-2,4-Heptadienal	(E,E)-2,4-Hexadienal	(E,Z)-2,6-Nonadienal	2-Hexenal	(E)-2-Nonenal	(E)-2-Octenal	(E,E)-3,5-Octadien-2-one	4-Pentenal	6-Methyl-5-hepten-2-one	Acetophenone	Benzaldehyde	2,5-Dimethyl-benzaldehyde	4-Ethyl-benzaldehyde	Benzeneacetaldehyde	Heptanal	Hexanal	Nonanal	Octanal	Hexyl acetate	Phenylmethyl acetate	Ethyl benzoate
1 (24 hpi)	3.7735e+06	7.14587e+06	3.04557e+06	808397	884988	2.06735e+06	7.00222e+06	1.67311e+06	769821	892237	1.07374e+07	4.49662e+07	3.27596e+06	5.25904e+06	4.75528e+06	1.33755e+07	2.36965e+06	3.64527e+06	2.54569e+06	5.73536e+07	676262	878765	1.1481e+07	1.39497e+06	1.68661e+06	1.45304e+08	52363.3	2.47128e+06	1.03407e+07	1.09921e+07	1.80404e+06	6.32685e+08	1.91013e+06	4.04132e+06	3.06175e+06	2.05818e+06	2.26109e+07	2.89497e+07	3.5306e+07	1.67464e+07	1.1893e+06	791641	7.36001e+06	1.54101e+07	1.00699e+08	1.87127e+07	1.85744e+06	2.77145e+06	290128
2 (48 hpi)	4.65479e+06	1.26826e+07	3.35524e+06	838563	962127	2.25282e+06	6.63136e+06	1.62166e+06	668238	1.01076e+06	1.64434e+07	1.31465e+07	1.0106e+06	5.03653e+06	4.28775e+06	1.98361e+07	3.21652e+06	1.80966e+06	538166	1.1052e+08	1.28148e+06	1.05422e+06	1.28866e+07	617716	824483	1.42383e+08	146780	3.45413e+06	9.81954e+06	1.21157e+07	2.14557e+06	7.63719e+08	1.4065e+06	4.81564e+06	2.73851e+06	2.39044e+06	4.37388e+07	4.85155e+06	2.41581e+07	1.75996e+07	1.18969e+06	970406	7.80717e+06	1.6417e+07	7.44312e+07	1.27923e+07	2.62765e+06	3.68093e+06	209786
3 (96 hpi)	8.4409e+06	1.58804e+07	2.99894e+06	683480	763222	2.3367e+06	7.20237e+06	1.58643e+06	588348	820434	2.17939e+07	5.88438e+06	593867	5.06562e+06	4.00615e+06	2.58682e+07	4.12206e+06	1.72467e+06	617888	1.36004e+08	1.25694e+06	775564	1.10647e+07	1.01023e+06	1.06597e+06	1.0663e+08	142665	5.13463e+06	9.53685e+06	1.12532e+07	2.39491e+06	7.34964e+08	1.39029e+06	4.86908e+06	2.48224e+06	2.20632e+06	6.58596e+07	3.78056e+06	2.02733e+07	1.60955e+07	1.11758e+06	1.24626e+06	8.19966e+06	1.98317e+07	6.66761e+07	1.20146e+07	2.60426e+06	2.45134e+06	380070
Pr > F(Model)	5.40417e-11	1.41045e-18	0.332139	0.000940244	0.0258382	1.62337e-12	8.60464e-07	9.28538e-06	0.197816	6.37582e-08	4.79301e-18	2.95939e-29	6.96935e-22	2.71184e-06	1.09845e-07	8.08656e-24	1.94268e-15	1.0571e-19	2.88142e-21	1.02466e-18	0.0101106	1.98297e-07	0.00138739	0.00110619	0.0400507	5.13481e-15	0.677093	0.0065105	8.82652e-05	7.14942e-07	0.0164243	1.12592e-20	3.3986e-18	1.15577e-07	0.000748762	2.53215e-06	7.96118e-62	2.22683e-35	1.37734e-20	1.96444e-09	0.778528	0.176735	1.59503e-12	4.99044e-05	6.30752e-21	1.23988e-16	1.26541e-09	4.03122e-36	0.00245965
Pr > F(Term)	0.000888506	2.35658e-06	0.832749	0.7087	0.587917	0.51051	0.887813	0.976546	0.479596	0.157288	6.48149e-09	1.16319e-24	3.88787e-18	0.816866	0.0158783	1.38848e-14	1.1358e-12	1.90679e-11	3.70664e-15	4.46022e-12	0.00198597	0.0427847	0.269846	0.0927963	0.00528943	7.61764e-07	0.239374	0.055939	0.431297	0.0756658	0.0629589	0.000155741	7.97335e-08	0.366127	0.00945971	0.305547	7.06073e-41	1.11851e-29	9.36091e-15	0.383812	0.976527	0.338517	0.893316	0.000677301	1.27405e-11	1.39793e-15	0.00155892	1.59876e-12	0.381731
Significant	Yes	Yes	No	Yes	Yes	Yes	Yes	Yes	No	Yes	Yes	Yes	Yes	Yes	Yes	Yes	Yes	Yes	Yes	Yes	Yes	Yes	Yes	Yes	Yes	Yes	No	Yes	Yes	Yes	Yes	Yes	Yes	Yes	Yes	Yes	Yes	Yes	Yes	Yes	No	No	Yes	Yes	Yes	Yes	Yes	Yes	Yes
Significant	Yes	Yes	No	No	No	No	No	No	No	No	Yes	Yes	Yes	No	Yes	Yes	Yes	Yes	Yes	Yes	Yes	Yes	No	No	Yes	Yes	No	No	No	No	No	Yes	Yes	No	Yes	No	Yes	Yes	Yes	No	No	No	No	Yes	Yes	Yes	Yes	Yes	No
The differences between the means of treatment (Inoculated vs. Non-inoculated leaves) were evaluated by Duncan’s multiple range test at a confidence level of 95 % (p < 0.05). Different letters show statistical significance. Results are expressed as absolute peak areas.
Treatment	2-Hexenoic acid	(E)-3-Hexenoic acid	Benzoic acid	Heptanoic acid	2-Ethyl-hexanoic acid	Decanoic acid	Nonanoic acid	Octanoic acid	Pentanoic acid	1-Heptanol	1-Hexanol	2-Ethyl-1-hexanol	1-Nonanol	1-Octanol	1-Octen-3-ol	(E)-2-Hexen-1-ol	2-Ethyl-2-hexen-1-ol	1-Butoxy-2-propanol	1-Methoxy-2-propanol	3-Hexen-1-ol	(E)-3-Nonen-1-ol	3,7-Dimethyl-3-octanol	2,4-Dimethyl-3-pentanol	6-Methyl-5-hepten-2-ol	α,α-Dimethylbenzyl alcohol	Benzyl alcohol	Eugenol	Phenylethyl alcohol	(E,E)-2,4-Heptadienal	(E,E)-2,4-Hexadienal	(E,Z)-2,6-Nonadienal	2-Hexenal	(E)-2-Nonenal	(E)-2-Octenal	(E,E)-3,5-Octadien-2-one	4-Pentenal	6-Methyl-5-hepten-2-one	Acetophenone	Benzaldehyde	2,5-Dimethyl-benzaldehyde	4-Ethyl-benzaldehyde	Benzeneacetaldehyde	Heptanal	Hexanal	Nonanal	Octanal	Hexyl acetate	Phenylmethyl acetate	Ethyl benzoate
Inoculated leaves (I)	6.98735e+06	1.22162e+07	3.22465e+06	836452	946114	2.23521e+06	7.37816e+06	1.85285e+06	628236	894003	1.81514e+07	1.72921e+07	1.34295e+06	5.1434e+06	4.2347e+06	2.17963e+07	3.32003e+06	1.97491e+06	1.16405e+06	1.09245e+08	1.04735e+06	913637	1.30054e+07	754183	1.2996e+06	1.26978e+08	113985	3.94612e+06	9.72553e+06	1.11113e+07	2.27655e+06	6.95904e+08	1.60218e+06	5.00652e+06	2.79431e+06	2.12916e+06	5.1146e+07	1.17403e+07	2.56732e+07	1.67885e+07	1.1451e+06	966783	8.36834e+06	1.83762e+07	7.86738e+07	1.51907e+07	2.28554e+06	3.00602e+06	378229
Non-inoculated leaves (N)	4.25877e+06	1.15897e+07	3.04185e+06	717174	794111	2.2027e+06	6.51247e+06	1.40129e+06	722702	921617	1.44984e+07	2.53726e+07	1.91066e+06	5.09739e+06	4.46476e+06	1.75903e+07	3.15212e+06	2.81149e+06	1.30378e+06	9.33403e+07	1.09577e+06	892065	1.06161e+07	1.26109e+06	1.08511e+06	1.359e+08	113888	3.42724e+06	1.00725e+07	1.1796e+07	1.95313e+06	7.25008e+08	1.53576e+06	4.14418e+06	2.72736e+06	2.30747e+06	3.69936e+07	1.33143e+07	2.74851e+07	1.68392e+07	1.18595e+06	1.03876e+06	7.20956e+06	1.60631e+07	8.25302e+07	1.38223e+07	2.44069e+06	2.92979e+06	208427
Pr > F(Model)	5.40417e-11	1.41045e-18	0.332139	0.000940244	0.0258382	1.62337e-12	8.60464e-07	9.28538e-06	0.197816	6.37582e-08	4.79301e-18	2.95939e-29	6.96935e-22	2.71184e-06	1.09845e-07	8.08656e-24	1.94268e-15	1.0571e-19	2.88142e-21	1.02466e-18	0.0101106	1.98297e-07	0.00138739	0.00110619	0.0400507	5.13481e-15	0.677093	0.0065105	8.82652e-05	7.14942e-07	0.0164243	1.12592e-20	3.3986e-18	1.15577e-07	0.000748762	2.53215e-06	7.96118e-62	2.22683e-35	1.37734e-20	1.96444e-09	0.778528	0.176735	1.59503e-12	4.99044e-05	6.30752e-21	1.23988e-16	1.26541e-09	4.03122e-36	0.00245965
Pr > F(Treatment)	0.00886276	0.64523	0.729405	0.449694	0.329988	0.866799	0.371419	0.165635	0.43645	0.732731	0.00858927	0.0037811	0.0169078	0.884817	0.277061	0.000327727	0.339588	0.000555465	0.506581	0.0591503	0.760445	0.811585	0.0141115	0.0906384	0.345867	0.150639	0.998523	0.560641	0.497459	0.113289	0.112318	0.279718	0.417112	0.11157	0.659669	0.32663	6.01012e-12	0.345319	0.210999	0.954048	0.892684	0.772461	0.418152	0.01541	0.315739	0.0396395	0.435997	0.56042	0.0864714
Significant	Yes	Yes	No	Yes	Yes	Yes	Yes	Yes	No	Yes	Yes	Yes	Yes	Yes	Yes	Yes	Yes	Yes	Yes	Yes	Yes	Yes	Yes	Yes	Yes	Yes	No	Yes	Yes	Yes	Yes	Yes	Yes	Yes	Yes	Yes	Yes	Yes	Yes	Yes	No	No	Yes	Yes	Yes	Yes	Yes	Yes	Yes
Significant	Yes	No	No	No	No	No	No	No	No	No	Yes	Yes	Yes	No	No	Yes	No	Yes	No	No	No	No	Yes	No	No	No	No	No	No	No	No	No	No	No	No	No	Yes	No	No	No	No	No	No	Yes	No	Yes	No	No	No
The differences between the means of OIV classes (1, 3, 5, 7 and 9) were evaluated by Duncan’s multiple range test at a confidence level of 95 % (p < 0.05). Different letters show statistical significance. Results are expressed as absolute peak areas.
OIV class of resistance	2-Hexenoic acid	(E)-3-Hexenoic acid	Benzoic acid	Heptanoic acid	2-Ethyl-hexanoic acid	Decanoic acid	Nonanoic acid	Octanoic acid	Pentanoic acid	1-Heptanol	1-Hexanol	2-Ethyl-1-hexanol	1-Nonanol	1-Octanol	1-Octen-3-ol	(E)-2-Hexen-1-ol	2-Ethyl-2-hexen-1-ol	1-Butoxy-2-propanol	1-Methoxy-2-propanol	3-Hexen-1-ol	(E)-3-Nonen-1-ol	3,7-Dimethyl-3-octanol	2,4-Dimethyl-3-pentanol	6-Methyl-5-hepten-2-ol	α,α-Dimethylbenzyl alcohol	Benzyl alcohol	Eugenol	Phenylethyl alcohol	(E,E)-2,4-Heptadienal	(E,E)-2,4-Hexadienal	(E,Z)-2,6-Nonadienal	2-Hexenal	(E)-2-Nonenal	(E)-2-Octenal	(E,E)-3,5-Octadien-2-one	4-Pentenal	6-Methyl-5-hepten-2-one	Acetophenone	Benzaldehyde	2,5-Dimethyl-benzaldehyde	4-Ethyl-benzaldehyde	Benzeneacetaldehyde	Heptanal	Hexanal	Nonanal	Octanal	Hexyl acetate	Phenylmethyl acetate	Ethyl benzoate
1	6.46967e+06	1.67796e+07	2.56626e+06	1.1147e+06	1.10875e+06	2.51249e+06	9.55323e+06	2.43404e+06	385798	934789	2.18082e+07	2.87149e+07	2.31186e+06	5.40142e+06	4.85562e+06	2.05312e+07	3.05888e+06	2.30798e+06	1.60119e+06	1.2628e+08	1.39117e+06	919369	1.03998e+07	593627	1.43952e+06	1.37682e+08	137671	1.44819e+06	1.15084e+07	1.263e+07	2.51637e+06	8.59735e+08	1.88073e+06	3.11058e+06	3.01065e+06	2.84863e+06	2.85138e+07	1.42951e+07	2.73956e+07	1.62599e+07	818697	1.23311e+06	6.06824e+06	1.67927e+07	8.00533e+07	1.4135e+07	2.55168e+06	2.79234e+06	129190
3	5.75453e+06	4.21857e+06	2.56115e+06	750120	647859	1.06755e+06	4.74794e+06	1.28245e+06	852588	760014	1.29473e+07	1.98027e+07	1.58522e+06	3.62178e+06	3.8894e+06	1.59361e+07	2.7508e+06	1.92646e+06	1.0856e+06	7.85508e+07	904196	760033	1.18599e+07	900277	1.0396e+06	1.03463e+08	130400	4.11362e+06	1.13343e+07	1.04238e+07	2.56384e+06	6.47297e+08	1.3032e+06	5.20136e+06	3.2543e+06	2.32747e+06	2.29569e+07	1.08211e+07	2.3398e+07	1.42439e+07	1.30792e+06	1.11986e+06	5.1576e+06	1.53329e+07	5.98789e+07	1.26579e+07	1.77341e+06	2.03474e+06	581478
5	8.36104e+06	1.73806e+07	5.26589e+06	1.1906e+06	997901	2.77345e+06	8.81532e+06	1.86606e+06	819196	1.16596e+06	2.08436e+07	2.21249e+07	1.55715e+06	5.67218e+06	4.74914e+06	2.52585e+07	2.87773e+06	3.03924e+06	1.67876e+06	1.34076e+08	851269	744986	1.21099e+07	1.34541e+06	1.21922e+06	1.31059e+08	7538.25	846657	1.084e+07	1.28474e+07	2.34022e+06	8.85498e+08	1.82773e+06	5.68356e+06	2.58298e+06	2.71431e+06	2.7272e+07	1.62662e+07	2.97016e+07	1.59458e+07	2.12007e+06	1.59831e+06	2.13472e+07	1.98053e+07	9.34453e+07	1.49768e+07	2.90141e+06	2.66412e+06	174951
7	5.44966e+06	1.08525e+07	2.97508e+06	358154	798896	2.3197e+06	5.34854e+06	1.09337e+06	945404	1.18076e+06	1.41558e+07	1.75056e+07	1.56345e+06	5.98718e+06	3.69829e+06	2.02129e+07	4.53587e+06	2.14547e+06	810516	9.99786e+07	1.32037e+06	586810	6.64693e+06	1.27239e+06	1.21022e+06	1.09542e+08	294071	1.87667e+06	8.95987e+06	1.17463e+07	1.90502e+06	6.09371e+08	1.34063e+06	2.27262e+06	2.45878e+06	2.10494e+06	8.93378e+07	8.26209e+06	2.10168e+07	1.16874e+07	1.29722e+06	666456	4.32782e+06	1.70903e+07	9.48714e+07	1.63893e+07	2.32628e+06	1.87386e+06	135901
9	2.08041e+06	1.02836e+07	2.29787e+06	470500	797155	2.4216e+06	6.26156e+06	1.45942e+06	374358	497530	1.18697e+07	1.85135e+07	1.11636e+06	4.91943e+06	4.55619e+06	1.65278e+07	2.9571e+06	2.54684e+06	993514	6.75778e+07	890796	1.50306e+06	1.80372e+07	926483	1.05321e+06	1.7545e+08	4.42378e-09	1.01483e+07	6.8524e+06	9.62067e+06	1.24876e+06	5.5038e+08	1.49257e+06	6.60863e+06	2.49745e+06	1.09623e+06	5.22684e+07	1.29918e+07	3.13837e+07	2.59321e+07	283706	396118	2.04391e+06	1.70769e+07	7.47611e+07	1.43735e+07	2.2628e+06	5.47447e+06	445121
Pr > F(Model)	5.40417e-11	1.41045e-18	0.332139	0.000940244	0.0258382	1.62337e-12	8.60464e-07	9.28538e-06	0.197816	6.37582e-08	4.79301e-18	2.95939e-29	6.96935e-22	2.71184e-06	1.09845e-07	8.08656e-24	1.94268e-15	1.0571e-19	2.88142e-21	1.02466e-18	0.0101106	1.98297e-07	0.00138739	0.00110619	0.0400507	5.13481e-15	0.677093	0.0065105	8.82652e-05	7.14942e-07	0.0164243	1.12592e-20	3.3986e-18	1.15577e-07	0.000748762	2.53215e-06	7.96118e-62	2.22683e-35	1.37734e-20	1.96444e-09	0.778528	0.176735	1.59503e-12	4.99044e-05	6.30752e-21	1.23988e-16	1.26541e-09	4.03122e-36	0.00245965
Pr > F(OIV)	0.0122613	1.19343e-22	1.64226e-05	0.000756831	0.013735	3.31123e-18	3.12975e-07	0.00114429	5.96392e-05	2.67604e-07	1.29638e-12	0.00266708	0.00143327	7.75631e-12	6.14975e-07	5.61921e-12	1.13953e-07	0.000400661	0.00455325	3.67897e-12	0.00260037	1.21911e-05	3.45582e-06	0.192907	0.370642	3.85983e-13	0.0100642	2.98917e-08	9.80071e-07	5.40406e-10	0.00158495	6.13834e-23	3.54724e-14	2.03563e-07	1.91843e-05	4.55553e-07	7.46543e-52	0.00454499	5.42484e-06	2.36818e-12	0.000760574	0.0448038	4.44255e-22	0.000416806	5.5551e-16	0.000379984	5.19639e-07	5.89465e-34	1.36605e-06
Significant	Yes	Yes	No	Yes	Yes	Yes	Yes	Yes	No	Yes	Yes	Yes	Yes	Yes	Yes	Yes	Yes	Yes	Yes	Yes	Yes	Yes	Yes	Yes	Yes	Yes	No	Yes	Yes	Yes	Yes	Yes	Yes	Yes	Yes	Yes	Yes	Yes	Yes	Yes	No	No	Yes	Yes	Yes	Yes	Yes	Yes	Yes
Significant	Yes	Yes	Yes	Yes	Yes	Yes	Yes	Yes	Yes	Yes	Yes	Yes	Yes	Yes	Yes	Yes	Yes	Yes	Yes	Yes	Yes	Yes	Yes	No	No	Yes	Yes	Yes	Yes	Yes	Yes	Yes	Yes	Yes	Yes	Yes	Yes	Yes	Yes	Yes	Yes	Yes	Yes	Yes	Yes	Yes	Yes	Yes	Yes
[truncated: 37 more columns]
