# Supplementary material for: Croatian Native Grapevine Varieties’ VOCs Responses upon Plasmopara viticola Inoculation
Source: Plants (Basel). 2023 Jan 15;12(2):404. doi: 10.3390/plants12020404 (PMC9863345; doi:10.3390/plants12020404)
Supplement: Supplementary file 1 [file plants-12-00404-s001.zip › Table S4_Correlations.xlsx]

## Sheet: List1
Table S4 - Correlations (Pearson) between the samplig time from T0 to T3 and the absolute peak area of volatile organic compounds for each genotype and treatment (I - inoculated leaves; N - non-inoculated leaves). Bold values denote statistical significance at the p < 0.05 level.
Genotype	OIV class	Treatment	2-Hexenoic acid	(E)-3-Hexenoic acid	Benzoic acid	Heptanoic acid	2-Ethyl-hexanoic acid	Decanoic acid	Nonanoic acid	Octanoic acid	Pentanoic acid	1-Heptanol	1-Hexanol	2-Ethyl-1-hexanol	1-Nonanol	1-Octanol	1-Octen-3-ol	(E)-2-Hexen-1-ol	2-Ethyl-2-hexen-1-ol	1-Butoxy-2-propanol	1-Methoxy-2-propanol	3-Hexen-1-ol	(E)-3-Nonen-1-ol	3,7-Dimethyl-3-octanol	2,4-Dimethyl-3-pentanol	6-Methyl-5-hepten-2-ol	α,α-Dimethylbenzyl alcohol	Benzyl alcohol	Eugenol	Phenylethyl alcohol	(E,E)-2,4-Heptadienal	(E,E)-2,4-Hexadienal	(E,Z)-2,6-Nonadienal	2-Hexenal	(E)-2-Nonenal	(E)-2-Octenal	(E,E)-3,5-Octadien-2-one	4-Pentenal	6-Methyl-5-hepten-2-one	Acetophenone	Benzaldehyde	2,5-Dimethyl-benzaldehyde	4-Ethyl-benzaldehyde	Benzeneacetaldehyde	Heptanal	Hexanal	Nonanal	Octanal	Hexyl acetate
Belina starohrvatska	1	I	0.970657	0.676754	0.436422	-0.0514035	-0.0591019	0.446667	0.263645	0.0505849	0.0294322	-0.924895	0.987714	-0.860566	-0.695849	-0.320411	-0.998902	0.971829	0.944255	-0.671194	-0.706149	0.742071	0.364281	0.0943444	0.287615	-0.691995	0.884232	0.895365	0	0.178953	-0.795553	-0.598278	0.987973	0.4932	-0.639383	-0.862609	-0.471425	0.332504	0.980541	-0.871155	-0.810764	0.924184	0.919698	0.534118	0.474854	0.243886	-0.818913	-0.851983	0.3924
Debit	1	I	0.922182	0.816784	0.538943	-0.314459	-0.343163	-0.113147	-0.389216	-0.457086	-0.29277	-0.805933	0.970774	-0.948146	-0.84739	-0.938468	-0.889567	0.702162	0.634982	-0.388138	-0.72736	0.756728	0.544975	-0.682646	0.314012	-0.68313	-0.709679	0.754278	0.631797	0.956013	-0.397605	0.111982	0.818336	0.817153	-0.903578	-0.681799	-0.946285	0.737507	0.524921	-0.812547	-0.776237	0.751707	0.161745	0.87831	-0.644424	0.926599	-0.944484	-0.422452	0.891199
Grk	1	I	0.981535	0.896077	0.209638	-0.484205	-0.0683895	-0.0819139	-0.394853	-0.346512	-0.85358	-0.817622	0.964894	-0.733742	-0.584338	-0.929453	-0.923338	0.962044	0.89939	-0.72865	-0.779275	0.977161	0.943882	-0.674115	0.980336	0.09759	-0.555513	0.376414	0	0.973356	-0.324209	0.771222	0.910047	0.889698	-0.851867	0.228587	0.388739	-0.152364	0.39234	-0.57702	-0.3925	0.125479	-0.804521	0.210986	-0.49696	0.918999	-0.86206	-0.695343	0.998391
Moslavac	1	I	0.944844	0.973502	0.988697	-0.342779	-0.219156	0.913402	0.706309	0.215708	-0.0745492	0.651884	0.996662	-0.68432	-0.940982	0.851688	-0.27096	0.955295	0.999721	-0.113166	-0.784668	0.885621	0.941047	0.471549	0.984726	0	-0.358086	0.75701	0	0.99939	-0.132428	0.338327	0.743424	0.797598	0.405325	-0.822248	-0.814805	-0.569654	0.59805	-0.437927	-0.214196	0.489701	0.217606	-0.172345	-0.0397028	0.440689	-0.84349	-0.758541	0.6474
Plavac mali	1	I	0.898311	-0.82338	-0.87297	-0.832306	-0.911869	-0.939509	-0.858659	-0.676659	-0.755636	-0.856187	0.97182	-0.919364	-0.726305	-0.462652	-0.898451	0.983501	0.907533	-0.873692	-0.715469	0.843418	0.296153	-0.51154	-0.728555	0	-0.316395	0.403706	0	-0.725237	0.368271	0.526391	0.990133	0.14674	-0.946338	0.719493	-0.828232	0.110886	0.9626	-0.872863	-0.951236	-0.979336	-0.992341	-0.405889	0.80698	0.369309	-0.79262	-0.5956	-0.672912
Belina starohrvatska	1	N	0.973681	0.211021	0.743751	0.672753	-0.288339	0.37526	0.480598	0.683606	0	-0.951416	0.978159	-0.934591	-0.548889	-0.167916	0.463199	0.822468	0.852201	-0.831105	-0.709685	0.835763	0.260307	-0.605252	0.7392	-0.305054	-0.672786	0.825406	0	0.513756	-0.202567	0.428852	0.939444	0.802109	-0.390138	-0.645817	0.594376	0.781865	0.979382	-0.882502	-0.794399	0.515366	0.230937	0.506717	0.196811	0.657312	-0.975541	-0.579769	0.930324
Debit	1	N	0.855606	0.889844	0.716705	0.289447	-0.00759491	0.250002	0.1949	-0.0324004	-0.29277	-0.854034	0.772093	-0.387482	-0.521301	-0.8139	-0.633476	0.87714	0.334526	-0.338911	-0.730498	0.721287	0.557469	-0.798573	-0.480963	-0.925551	-0.651699	0.718088	0.615242	0.951089	0.249798	-0.18603	-0.168609	0.863235	-0.838663	-0.498036	-0.95975	0.746485	0.7113	-0.880223	-0.612131	0.807616	-0.771393	0.694434	-0.720449	-0.0471699	-0.915357	-0.351183	0.886532
Grk	1	N	0.469584	0.581421	0.425443	-0.603536	0.147573	-0.0530318	-0.447588	-0.802472	0.0424901	-0.377293	0.807239	-0.320739	-0.623177	-0.654018	-0.455638	0.732224	0.885261	-0.591991	-0.793976	0.906895	0.419973	-0.496182	0.367589	0	-0.512027	0.177958	0	0.425765	-0.229669	0.755785	0.998174	0.806441	-0.816965	0.964503	0.339019	-0.0834795	0.430728	-0.844668	-0.730633	0.245479	-0.768164	-0.02806	-0.420894	0.845563	-0.980726	0.471935	0.888362
Moslavac	1	N	0.923483	0.957403	0.890848	-0.865854	-0.896338	0.036242	-0.516727	-0.745763	-0.279363	-0.401842	0.993989	-0.726532	-0.66123	0.836653	0.909078	0.86193	0.904988	0.023821	-0.79798	0.912157	0.981357	0.418202	0.854754	0	-0.258514	0.586693	0	0.954181	-0.140632	0.853466	0.114344	0.915301	0.636103	-0.614318	-0.218027	-0.436668	0.672991	-0.542584	0.271991	0.756674	0.659189	-0.535976	0.467322	0.363055	-0.653092	-0.506795	0.505039
Plavac mali	1	N	-0.382688	-0.280399	-0.66463	-0.830572	-0.274881	0.203482	-0.254634	-0.575042	-0.773255	0.183389	0.678889	-0.883484	-0.915967	-0.239469	-0.416033	0.858179	0.264229	-0.977879	-0.796699	0.719993	0.85436	0.341107	-0.509155	0.87831	-0.932229	0.660345	0	0.321813	0.513627	0.900704	0.941424	0.968087	-0.699038	-0.346684	0.742517	0.224215	0.963082	-0.788483	-0.85195	0.361483	-0.834477	0.767057	-0.620463	-0.206344	-0.978689	-0.851468	-0.249448
Babić	3	I	0.551038	0.997721	-0.771599	-0.0860088	0.190571	0.508807	-0.258183	0.0503956	-0.29277	-0.909457	0.98038	-0.749992	-0.561797	-0.837096	-0.725632	0.904302	0.98087	-0.464722	-0.729963	0.927579	0.711585	0.292234	-0.57741	-0.630529	-0.0414072	0.666106	0	0.406015	0.201758	0.958614	0.89992	0.946625	-0.919105	-0.262408	0.708308	-0.649562	0.99937	-0.61369	-0.310037	0.814301	0.952432	0.840134	-0.78712	-0.0372854	-0.985338	-0.774137	0.87831
Chardonnay	3	I	0.508286	0.880745	0.0382274	0.902824	0.780748	0.985628	0.946043	0.937139	0.196624	-0.854774	0.985443	-0.981344	-0.988617	0.00941207	-0.225299	0.859315	0.910131	-0.987434	-0.77381	0.946945	0.964439	-0.626246	0.847084	0.562561	-0.569461	0.566845	0.845154	0.960815	-0.904673	-0.800561	0.978255	0.942497	-0.80607	-0.686548	-0.717114	-0.639142	0.274628	-0.647003	-0.76029	0.820316	-0.932446	0.740111	-0.97894	0.687218	-0.986783	-0.937595	0.990416
Kraljevina	3	I	0.969857	0.247504	0.653856	0.37424	0.406253	0.855583	0.69823	0.529589	-0.29277	-0.462151	0.934042	-0.647279	-0.646564	-0.708225	-0.933026	0.963345	0.302204	-0.820541	-0.766508	0.531918	0.731862	-0.241117	0.663574	0	0.647152	0.298004	0.647797	0.689378	-0.797689	-0.783862	0.774161	0.78855	-0.976981	0.307455	-0.710546	-0.682168	0.941514	-0.635478	-0.553728	0.396929	0.922976	0.775607	-0.654186	-0.973969	-0.76349	-0.687918	0.49115
Plavina	3	I	0.205473	0.882136	0.570094	0.853572	-0.300038	-0.68313	0.735349	0.750931	0.936656	-0.458056	0.966726	-0.847799	-0.959851	-0.41214	-0.925322	0.954481	0.944032	-0.748758	-0.741549	0.950751	0.914934	-0.0841033	-0.879267	0	0.756157	0.33008	0	-0.963283	-0.466568	-0.92956	0.820987	0.812121	-0.898724	-0.109222	-0.862035	-0.956646	0.98212	-0.794804	-0.805793	0.809977	-0.336386	-0.886697	0.191786	0.633576	-0.943921	-0.689877	0.753452
Pošip	3	I	0.831565	0.900647	0.889455	0.946487	0.844582	0	0.938732	0.917443	0.586422	0.478579	0.962938	-0.796208	-0.705707	-0.313224	0.758107	0.974355	0.732293	-0.804351	-0.686068	0.997074	0.644837	0.839309	-0.664266	0	-0.206375	0.872623	0	0.980263	-0.91593	0.30451	-0.224782	0.997315	-0.454062	-0.366873	0.832837	-0.697857	0.910603	-0.818081	-0.251774	-0.810448	0.189487	0.338784	-0.673979	-0.714261	-0.838623	-0.796271	0.970995
Škrlet	3	I	-0.53089	0.950109	0.643419	0.859558	0.891922	0	0.928452	0.879378	-0.514641	-0.372502	0.961425	-0.882581	-0.761385	0.608748	-0.483524	0.967863	0.914397	-0.455602	-0.749398	0.910027	0.934564	-0.544847	0.433293	0	-0.732693	0.440269	0	0.935778	-0.727049	0.798901	0.209302	0.714532	-0.934106	-0.775573	0.841586	-0.329453	0.971922	-0.891397	-0.986229	-0.928206	0.328638	-0.348025	0.498501	0.207035	-0.859173	-0.667577	-0.767637
Tribidrag	3	I	0.808975	0.942169	0.729823	0.759384	0.729012	0.799117	0.719946	0.818445	0.496187	-0.829098	0.950941	-0.845479	-0.933424	-0.745548	-0.4574	0.967994	0.954414	-0.275788	-0.734086	0.982894	0.973243	0.700613	-0.781243	-0.875053	-0.443771	0.236162	0	0.632852	0.186832	0.761424	0.673086	0.936542	-0.455554	0.217488	0.500167	-0.0431443	0.881694	-0.851579	-0.862061	-0.768294	-0.731251	-0.726159	-0.784102	-0.337798	-0.863796	-0.899019	0.829357
Babić	3	N	-0.421808	0.81288	-0.860264	-0.210747	-0.235887	0.155879	0.80785	-0.191861	-0.251236	-0.446278	-0.14056	-0.737257	-0.348899	-0.365256	-0.907036	0.158318	0.477473	-0.900556	-0.821807	0.883619	-0.183803	-0.810321	-0.684043	0.542899	-0.675597	0.338763	-0.29277	-0.579753	0.827116	0.155008	0.310177	0.369411	-0.640658	0.520978	0.495717	-0.550171	0.90979	-0.530871	-0.225216	-0.329951	-0.416743	0.247214	-0.856082	-0.438116	-0.77244	-0.531377	0.527981
Chardonnay	3	N	-0.00683946	-0.0267829	-0.393385	0.684199	0.342612	-0.192691	0.497389	0.635538	-0.29277	-0.988592	0.817726	-0.760109	-0.574293	-0.302582	-0.939603	0.902073	0.807994	-0.6965	-0.758899	0.561708	0.0386825	-0.943747	0.238468	0.499925	-0.554931	0.281317	0	0.00445424	-0.964359	0.102783	0.264608	0.225672	-0.772312	-0.677358	-0.819081	-0.446315	0.686455	-0.551576	-0.628104	0.911297	-0.922419	0.970995	0.00780474	0.95359	-0.683163	-0.791466	-0.150574
Kraljevina	3	N	0.994267	-0.657425	0.70013	-0.29277	-0.600536	-0.652833	-0.591006	-0.0988316	-0.29277	0.567451	0.970743	-0.779318	-0.925241	-0.716162	0.00338752	0.960471	0.844465	-0.536919	-0.702147	0.244267	0.751189	0.83207	0.87561	0	0.903852	0.557822	0.711159	0.615642	-0.787378	-0.596624	0.976341	0.908056	-0.850422	-0.346205	-0.90055	-0.607141	0.96783	-0.858457	-0.648721	0.818883	0.976415	0.72822	-0.840638	0.488475	-0.879703	-0.284598	0.82165
Plavina	3	N	0.887374	0.814532	0.7739	0.577291	-0.224648	-0.68313	0.498324	0.535802	0.956188	-0.749312	0.936435	-0.939551	-0.628342	-0.628619	-0.955316	0.902168	0.877079	-0.987004	-0.751972	0.815995	0.714972	-0.555707	-0.548394	0	0.0775302	0.457357	0	0.293714	0.870929	0.578561	0.206169	0.812555	-0.791074	-0.977633	0.747868	0.984585	0.984787	-0.878127	-0.853412	-0.342007	-0.064801	0.708672	-0.951203	0.292008	-0.930313	-0.915968	0.215169
Pošip	3	N	0.617456	0.227358	0.776609	0.569664	0.307849	0	0.494404	0.60155	0.748199	0.743461	0.954845	-0.854343	-0.872685	0.158992	-0.363899	0.83736	0.999133	-0.599571	-0.715929	0.997962	0.77803	0.956486	0.352182	0	-0.650016	0.556328	0	0.944516	0.107333	0.630472	0.488765	0.714263	-0.41208	-0.637117	0.658941	-0.693089	0.953533	-0.874304	-0.817853	0.0789697	-0.646209	0.0284217	-0.480124	-0.68304	-0.8727	-0.815281	0.670247
Škrlet	3	N	-0.345634	0.951938	0.930069	0.911166	0.959371	0	0.94087	0.920453	0.980015	-0.221658	0.743678	-0.886981	-0.886027	0.584919	-0.382041	0.809184	0.57444	-0.705187	-0.758356	0.930189	0.888222	-0.280797	0.547373	0	-0.740449	0.559829	0	0.631393	-0.818261	0.695762	0.0751611	0.724747	-0.254964	-0.474779	0.288667	-0.589816	0.857895	-0.845805	-0.831009	0.060646	-0.695519	0.520275	-0.48938	-0.0469174	-0.843342	-0.106948	0.439805
Tribidrag	3	N	-0.235487	0.939971	0.943253	-0.799896	-0.751014	-0.994361	-0.834122	-0.941428	-0.816368	-0.715412	0.849648	-0.894713	-0.849923	-0.894499	-0.760684	0.966701	0.976865	-0.249896	-0.706459	0.933292	0.924077	-0.351404	-0.782123	-0.877928	-0.987594	0.0586888	0	0.712377	0.0916788	0.913426	0.445034	0.963882	-0.134679	-0.477175	0.215942	0.707685	0.125383	-0.842538	-0.84021	-0.239479	-0.113429	-0.801126	-0.853684	-0.236735	-0.984144	-0.953258	0.593198
Malvazija istarska	5	I	0.829367	0.738225	0.136087	-0.357915	-0.387568	0.572079	0.147395	-0.183113	0.302254	-0.168916	0.975617	-0.880779	-0.888132	-0.241349	-0.656657	0.979919	0.86645	-0.758143	-0.774888	0.895935	0.652024	0.735614	0.155036	0.469634	0.950341	0.792878	0	0.712268	0.390788	0.327541	0.970355	0.879501	-0.665534	-0.971406	-0.983435	-0.580333	0.803825	-0.70463	-0.539159	0.443838	0.364207	0.932372	-0.95005	-0.159329	-0.754757	-0.91971	0.722479
Ranfol	5	I	0.77037	0.7315	0.0198213	-0.397588	0.510872	-0.633583	-0.773524	-0.538435	0.732984	-0.869125	0.828853	-0.850076	-0.826749	0.129466	-0.499218	0.950378	0.256777	-0.768758	-0.767665	0.751167	-0.093477	-0.421545	0.966243	-0.68313	-0.94156	0.198455	0	-0.668497	-0.63644	-0.541239	-0.0479593	0.00814346	-0.970677	-0.935184	-0.644112	-0.771104	0.961479	-0.875128	-0.860743	-0.680087	-0.952776	0.718294	0.818873	0.979425	-0.656628	-0.689815	-0.932922
Teran	5	I	0.840301	0.905473	-0.63124	-0.513549	-0.816969	0.204336	-0.287732	-0.719808	-0.721083	0.468497	0.901611	-0.860229	-0.87246	-0.881961	-0.948656	0.990787	0.78627	-0.823842	-0.854208	0.940185	0.764284	-0.507544	0.591906	-0.68313	-0.85452	0.210971	0.09759	0.895884	0.535991	0.785601	0.502161	0.883491	-0.821047	-0.12787	-0.700689	0.357331	0.913513	-0.88239	-0.909829	0.411109	0.0463963	-0.996806	-0.82595	-0.97644	-0.702337	-0.855698	-0.559971
Malvazija istarska	5	N	-0.473017	0.893733	0.931524	-0.77097	-0.0380746	0.967945	0.496654	-0.911839	0.898126	-0.799345	0.891635	-0.880548	-0.85223	-0.230093	-0.884872	0.933369	-0.633879	-0.828571	-0.690919	0.74511	0.898281	-0.200027	0.820954	0.403035	-0.900133	0.836705	0	0.936213	0.641068	0.70145	0.977513	0.878549	-0.874332	-0.859511	-0.669927	0.105495	0.8738	-0.875961	-0.974922	-0.688877	0.721763	0.218172	0.994175	0.98181	-0.853443	-0.889402	0.87147
Ranfol	5	N	0.408855	0.963714	0.359993	0.406454	0.152847	0.620601	0.680948	0.414084	0.280356	-0.357946	0.941232	-0.898937	-0.858683	0.848147	-0.448195	0.982127	0.829425	-0.850889	-0.852204	0.988455	0.550111	-0.114738	0.447506	-0.849527	-0.869204	0.305352	0	-0.474821	-0.554565	0.2542	-0.598344	0.825709	-0.682873	-0.187613	-0.872624	-0.402791	0.991904	-0.869292	-0.894627	-0.917973	-0.782331	0.425134	0.782738	0.630729	0.0251515	-0.623557	0.201638
Teran	5	N	-0.497105	0.915829	-0.928104	-0.447252	-0.645851	-0.245746	-0.484834	-0.589798	-0.730601	-0.15993	0.399056	-0.770748	-0.919221	0.0699776	-0.926068	0.749523	0.892081	-0.774434	-0.785434	0.941047	-0.0168423	-0.636246	0.0880028	-0.867061	-0.782369	0.203855	0	0.746701	0.699446	0.824546	0.624108	0.882352	-0.921089	-0.0735341	-0.730132	0.643748	0.999579	-0.660953	-0.725488	0.487281	-0.303359	-0.777578	-0.693769	-0.580923	-0.984723	-0.649684	-0.759783
Solaris	7	I	0.788669	0.554615	-0.120601	-0.268453	0.0785	-0.167704	-0.0351278	0.380006	-0.99559	0.912102	0.871103	-0.805945	-0.831169	-0.841987	0.108386	0.877488	0.977639	-0.569726	-0.704627	0.625675	0.853825	0.927711	-0.926889	-0.551727	0.0198014	0.313557	0.875159	0.752103	0.812719	-0.625726	0.930237	-0.655581	-0.834276	0.823017	-0.040329	-0.937841	0.982319	-0.888004	-0.925398	-0.885127	0.368066	0.904826	-0.185762	-0.310209	-0.883318	-0.698995	0.275324
Solaris	7	N	-0.041763	0.962549	0.696588	0.191163	-0.160895	0.758939	0.871366	0.72868	-0.0225302	0.173413	0.924278	-0.846223	-0.75636	-0.346322	-0.0106562	0.781877	0.906926	-0.907492	-0.749859	0.961057	0.866843	0.674472	-0.756499	-0.331887	-0.678146	0.660919	0.936187	0.921656	0.822191	0.723071	0.872618	0.745598	-0.779784	-0.0646296	0.188265	0.598653	0.967832	-0.84804	-0.774391	0.369367	0.789953	0.87831	-0.725004	-0.724864	-0.801371	-0.838659	0.445193
Vitis riparia	9	I	0.823309	0.886799	0.803748	-0.542551	-0.438997	0.775347	0.30084	0.0501358	-0.657107	0.141615	0.966324	-0.884892	-0.780636	0.556644	-0.710222	0.952586	0.811913	-0.322085	-0.743169	0.909859	0.873487	-0.934045	-0.669915	-0.172428	-0.918778	-0.186863	0	0.951592	-0.225992	0.523415	-0.252639	0.600166	-0.985485	0.81395	-0.851398	-0.86275	0.955427	-0.881963	-0.898628	0.526798	-0.743402	0.592236	-0.479986	0.685284	-0.986983	-0.899008	0.466579
Vitis riparia	9	N	-0.607126	0.975733	0.71923	0.891167	0.932789	0.120074	0.0451833	0.815803	-0.185582	-0.625539	0.868545	-0.909712	-0.866797	-0.0510663	0.549135	0.724541	0.993661	-0.790967	-0.741894	0.993912	0.733914	-0.921568	-0.896506	-0.85811	-0.887714	-0.393469	0	0.996067	0.477471	0.493767	0.247563	0.514439	-0.499386	0.932885	-0.85995	0.175434	0.983612	-0.887745	-0.681856	-0.145672	-0.891796	0.373947	-0.850924	0.249333	-0.736986	-0.915178	0.0840543
[truncated: 39 more columns]
